# Supplementary material for: 2-Phenyl­imidazo[1,2-a]pyridine-3-carbaldehyde
Source: Acta Crystallogr Sect E Struct Rep Online. 2008 Apr 26;64(Pt 5):o927. doi: 10.1107/S1600536808011306 (PMC2961188; doi:10.1107/S1600536808011306)
Supplement: Supplementary file 2 [file e-64-0o927-Isup2.hkl]

data_I

loop_
 _refln_index_h                                              
 _refln_index_k                                              
 _refln_index_l                                              
 _refln_F_meas                                               
 _refln_F_calc                                               
 _refln_F_sigma                                              
 _refln_observed_status                                      
   2   0   0      168.68      175.80     3.38 o
   4   0   0       47.65       50.64     0.98 o
   6   0   0      113.24      107.25     2.28 o
   8   0   0       50.60       49.47     1.07 o
  10   0   0        2.72        2.11    12.66 <
  12   0   0       46.65       47.29     1.09 o
  14   0   0        0.00        1.83    41.65 <
  16   0   0       10.18       13.45     5.13 <
   2   1   0      159.65      157.97     3.19 o
   4   1   0       69.00       72.21     1.39 o
   6   1   0        7.75        9.53     1.37 <
   8   1   0       39.06       35.76     0.84 o
  10   1   0       79.07       77.50     1.61 o
  12   1   0       12.34       12.32     1.18 o
  14   1   0        1.26        3.36    11.94 <
  16   1   0        5.45        5.71     7.03 <
   0   2   0       67.87       66.94     1.36 o
   2   2   0       33.13       33.51     0.68 o
   4   2   0       17.79       17.48     0.43 o
   6   2   0        5.53        7.16     1.08 <
   8   2   0        6.81        8.42     1.83 <
  10   2   0        2.97        3.26     7.05 <
  12   2   0       31.26       29.65     0.78 o
  14   2   0       18.29       16.13     1.24 o
  16   2   0        8.45        6.63     4.71 <
   2   3   0       17.97       18.17     0.45 o
   4   3   0      144.63      141.11     2.90 o
   6   3   0       45.48       44.51     0.94 o
   8   3   0       36.60       34.20     0.78 o
  10   3   0        0.00        0.01    27.97 <
  12   3   0       50.62       50.61     1.10 o
  14   3   0        9.51        9.03     2.75 <
   0   4   0       12.51       13.72     0.63 o
   2   4   0       56.54       54.95     1.15 o
   4   4   0       63.59       60.43     1.29 o
   6   4   0       66.76       63.57     1.36 o
   8   4   0        0.00        1.27    18.84 <
  10   4   0       19.74       20.43     0.95 o
  12   4   0       13.81       15.09     1.94 o
  14   4   0        4.55        8.82    50.76 <
   2   5   0       26.68       26.83     0.59 o
   4   5   0       62.05       60.39     1.26 o
   6   5   0       26.69       26.39     0.67 o
   8   5   0        8.02        9.19     2.67 <
  10   5   0        9.18        7.98     2.78 <
  12   5   0        0.00        1.31    36.16 <
   0   6   0       16.27       15.37     0.84 o
   2   6   0       26.73       27.04     0.63 o
   4   6   0        8.03        9.03     1.60 <
   6   6   0        6.91        6.32     1.84 <
   8   6   0       13.81       14.78     1.40 o
  10   6   0        8.27        9.46     3.51 <
  12   6   0       16.42       15.10     2.13 o
   2   7   0       26.00       25.56     0.78 o
   4   7   0       10.35       11.02     1.68 o
   6   7   0        2.21        2.81    10.44 <
   8   7   0        6.02        7.21     8.96 <
  10   7   0       27.15       26.36     1.40 o
   0   8   0       14.89       15.56     1.79 o
   2   8   0       22.99       23.66     1.02 o
   4   8   0       35.72       34.61     0.94 o
   6   8   0       24.41       23.05     1.15 o
   8   8   0       45.93       45.07     1.22 o
   2   9   0        0.00        5.60    42.01 <
   4   9   0       11.91       13.14     3.30 <
   1   1   1       13.79       13.06     0.30 o
   2   1   1       62.02       63.11     1.24 o
   3   1   1       50.90       50.60     1.02 o
   4   1   1       54.36       54.46     1.09 o
   5   1   1       66.13       65.87     1.33 o
   6   1   1       60.73       58.11     1.22 o
   7   1   1       37.31       35.01     0.77 o
   8   1   1        2.68        4.47     3.02 <
   9   1   1        0.89        0.05     6.15 <
  10   1   1       16.75       16.28     0.56 o
  11   1   1       16.69       18.56     0.62 o
  12   1   1       10.60       11.72     1.00 o
  13   1   1       19.29       20.21     0.70 o
  14   1   1        7.14        9.21     1.92 <
  15   1   1       18.18       16.59     1.01 o
  16   1   1       12.72       11.19     1.90 o
   0   2   1       17.87       18.85     0.40 o
   1   2   1      163.95      162.95     3.28 o
   2   2   1      140.79      140.25     2.82 o
   3   2   1       10.65       10.25     0.35 o
   4   2   1       10.66       11.65     0.37 o
   5   2   1        2.47        3.70     2.55 <
   6   2   1        2.10        3.13     7.96 <
   7   2   1       14.05       14.25     0.46 o
   8   2   1       13.47       14.06     0.52 o
   9   2   1       20.40       21.11     0.53 o
  10   2   1       23.93       24.76     0.59 o
  11   2   1        5.93        7.53     1.56 <
  12   2   1       30.70       32.56     0.70 o
  13   2   1       11.33       12.23     1.20 o
  14   2   1       11.47       10.23     1.42 o
  15   2   1        4.00        1.38    10.01 <
  16   2   1        3.75        3.96     6.68 <
   1   3   1       40.92       40.28     0.83 o
   2   3   1       56.62       56.36     1.14 o
   3   3   1       64.72       63.95     1.30 o
   4   3   1       40.09       38.81     0.82 o
   5   3   1       13.86       14.33     0.41 o
   6   3   1       55.37       52.78     1.12 o
   7   3   1       16.45       15.72     0.45 o
   8   3   1       23.20       23.90     0.53 o
   9   3   1       19.44       19.41     0.52 o
  10   3   1        1.38        1.76    11.83 <
  11   3   1       57.86       56.17     1.19 o
  12   3   1       10.48       10.09     1.10 o
  13   3   1        4.60        0.07     8.03 <
  14   3   1        7.07        7.78    43.16 <
  15   3   1        3.79        6.30     5.40 <
   0   4   1       17.39       17.64     0.46 o
   1   4   1       37.26       36.44     0.76 o
   2   4   1       28.85       28.09     0.60 o
   3   4   1        5.78        5.97     1.41 <
   4   4   1       20.34       21.34     0.47 o
   5   4   1       18.71       18.46     0.47 o
   6   4   1        5.43        4.69     1.14 <
   7   4   1       27.32       27.22     0.60 o
   8   4   1       17.92       18.74     0.55 o
   9   4   1       24.27       24.10     0.60 o
  10   4   1       11.76       13.27     1.04 o
  11   4   1       62.09       60.84     1.28 o
  12   4   1       11.00       12.57     1.72 o
  13   4   1        7.99        9.86     2.35 <
  14   4   1        0.00        1.03    30.74 <
   1   5   1       39.21       38.79     0.80 o
   2   5   1       14.83       15.47     0.43 o
   3   5   1       12.71       12.59     0.49 o
   4   5   1        0.00        0.87    19.10 <
   5   5   1        7.08        7.79     1.07 o
   6   5   1       22.14       22.20     0.56 o
   7   5   1        5.15        6.02     2.12 <
   8   5   1       17.49       18.25     0.76 o
   9   5   1       16.40       17.07     0.86 o
  10   5   1       10.84       10.18     1.51 o
  11   5   1        4.49        5.12     3.31 <
  12   5   1        5.75        8.43     3.70 <
  13   5   1       20.08       18.41     1.25 o
   0   6   1       45.17       44.11     0.94 o
   1   6   1        0.00        1.23    15.81 <
   2   6   1       12.55       12.75     0.56 o
   3   6   1       16.59       16.78     0.54 o
   4   6   1       20.30       20.42     0.57 o
   5   6   1        8.91        9.59     1.00 o
   6   6   1        5.45        3.83     2.42 <
   7   6   1       28.61       28.85     0.71 o
   8   6   1       12.72       12.52     1.13 o
   9   6   1       25.51       24.87     0.80 o
  10   6   1       16.40       17.21     1.19 o
  11   6   1       19.03       18.90     1.15 o
  12   6   1       12.71       11.05     2.06 o
   1   7   1       21.27       21.03     0.59 o
   2   7   1        7.78        7.57     1.49 <
   3   7   1        6.04        7.52     2.02 <
   4   7   1        2.30        1.49     3.97 <
   5   7   1       37.01       37.48     0.82 o
   6   7   1       11.43       11.86     1.19 o
   7   7   1       18.09       17.58     0.95 o
   8   7   1        8.90        9.73     1.95 <
   9   7   1       29.61       28.93     0.87 o
  10   7   1       10.25        9.48     2.55 <
   0   8   1        1.34        3.50     8.57 <
   1   8   1       17.91       18.82     0.81 o
   2   8   1        0.00        1.68    54.54 <
   3   8   1        0.00        2.72    75.89 <
   4   8   1        3.27        5.61     4.85 <
   5   8   1       13.04       12.23     1.38 o
   6   8   1       12.79       12.08     1.43 o
   7   8   1        3.54        4.48     5.28 <
   8   8   1        5.62        0.07     6.13 <
   1   9   1        4.99        5.77    10.57 <
   2   9   1        8.19        8.68    12.09 <
   3   9   1        0.00        0.13    33.62 <
   4   9   1        6.74        7.03     3.31 <
   2   0   2      170.36      176.14     3.41 o
   3   0   2       92.56       95.16     1.86 o
   4   0   2       74.16       77.46     1.49 o
   5   0   2       46.19       46.42     0.95 o
   6   0   2       21.06       21.38     0.54 o
   7   0   2        3.13        4.31     4.15 <
   8   0   2       36.83       37.42     0.79 o
   9   0   2       59.45       56.82     1.22 o
  10   0   2        7.92        8.68     1.35 <
  11   0   2       36.42       36.07     0.82 o
  12   0   2       21.25       22.62     0.78 o
  13   0   2        2.14        3.94     6.81 <
  14   0   2       15.65       16.29     1.22 o
  15   0   2       13.62       12.50     1.70 o
  16   0   2        7.77        7.68     4.39 <
   1   1   2        6.76        7.45     0.29 o
   2   1   2      131.93      134.03     2.64 o
   3   1   2       56.85       57.47     1.14 o
   4   1   2       19.50       19.90     0.43 o
   5   1   2        8.56        9.93     0.42 o
   6   1   2      110.23      107.43     2.21 o
   7   1   2       19.54       20.96     0.46 o
   8   1   2        4.06        6.02     1.47 <
   9   1   2       31.07       30.28     0.67 o
  10   1   2       19.83       21.04     0.54 o
  11   1   2       22.97       22.52     0.59 o
  12   1   2       19.58       21.33     0.65 o
  13   1   2        7.70        6.66     6.77 <
  14   1   2       12.38       12.25     1.19 o
  15   1   2       14.52       14.97     1.29 o
  16   1   2       12.39       13.72     1.88 o
   0   2   2      242.49      242.49     4.85 o
   1   2   2      207.83      206.21     4.16 o
   2   2   2      168.26      166.38     3.37 o
   3   2   2       55.00       56.92     1.10 o
   4   2   2       68.28       66.34     1.37 o
   5   2   2       17.85       15.34     0.42 o
   6   2   2       67.32       63.08     1.35 o
   7   2   2       46.75       45.63     0.95 o
   8   2   2       23.91       23.67     0.55 o
   9   2   2       11.45       10.53     0.66 o
  10   2   2       14.09       14.05     0.63 o
  11   2   2       33.22       33.67     0.73 o
  12   2   2        6.97        6.16     1.59 <
  13   2   2       22.18       24.06     0.72 o
  14   2   2       18.47       19.74     0.98 o
  15   2   2        9.72        6.90     3.19 <
  16   2   2        5.31        6.47     8.09 <
   1   3   2       44.49       45.00     0.90 o
   2   3   2       42.50       41.85     0.86 o
   3   3   2       22.58       22.53     0.49 o
   4   3   2       59.67       57.63     1.20 o
   5   3   2       18.76       19.03     0.43 o
   6   3   2       23.50       23.55     0.51 o
   7   3   2       14.68       14.61     0.55 o
   8   3   2       27.36       27.02     0.60 o
   9   3   2       22.63       23.15     0.55 o
  10   3   2       21.40       20.86     0.60 o
  11   3   2        6.71        3.64     1.37 <
  12   3   2       21.61       21.44     0.77 o
  13   3   2       31.63       28.17     0.80 o
  14   3   2       19.75       21.32     0.94 o
  15   3   2        6.73        7.29     6.29 <
   0   4   2       10.39       10.88     0.52 o
   1   4   2       18.76       19.22     0.42 o
   2   4   2       81.56       79.65     1.64 o
   3   4   2       15.42       15.83     0.42 o
   4   4   2       12.15       12.59     0.46 o
   5   4   2       14.91       14.16     0.45 o
   6   4   2       11.90       12.62     0.52 o
   7   4   2        1.05        0.33     8.63 <
   8   4   2        2.57        3.95     4.89 <
   9   4   2        5.30        6.57     2.69 <
  10   4   2       17.52       17.21     0.76 o
  11   4   2       14.20       13.09     1.01 o
  12   4   2       14.70       14.58     1.21 o
  13   4   2        3.10        1.40     5.04 <
  14   4   2        5.01        3.79    47.75 <
   1   5   2       17.44       17.55     0.44 o
   2   5   2       22.68       22.34     0.50 o
   3   5   2       16.52       16.50     0.48 o
   4   5   2       27.61       27.83     0.60 o
   5   5   2       32.20       31.25     0.68 o
   6   5   2       19.06       18.38     0.56 o
   7   5   2        7.12        7.49     1.46 <
   8   5   2        9.14        9.95     1.21 o
   9   5   2        0.00        1.45   187.90 <
  10   5   2       26.18       26.02     0.76 o
  11   5   2       12.83       12.63     1.35 o
  12   5   2        6.99        7.77     6.39 <
  13   5   2       33.00       30.25     0.95 o
   0   6   2       19.82       20.11     0.61 o
   1   6   2        0.00        3.40    18.97 <
   2   6   2       18.31       18.24     0.51 o
   3   6   2        5.97        6.76     1.53 <
   4   6   2       11.20       10.84     0.78 o
   5   6   2       40.88       40.40     0.85 o
   6   6   2       13.06       14.24     0.84 o
   7   6   2       22.69       21.86     0.72 o
   8   6   2       14.83       14.38     1.00 o
   9   6   2       24.04       24.73     0.81 o
  10   6   2        9.62        9.97     1.91 <
  11   6   2       12.38       13.19     1.59 o
  12   6   2       15.89       16.60     1.77 o
   1   7   2        4.90        6.26    18.89 <
   2   7   2        0.00        0.41    26.74 <
   3   7   2        5.47        6.44     5.20 <
   4   7   2        2.32        3.80     5.83 <
   5   7   2       10.69       11.49     1.13 o
   6   7   2       17.17       18.16     0.82 o
   7   7   2       12.09       13.23     2.41 <
   8   7   2       19.01       18.60     0.93 o
   9   7   2        8.83        7.92     2.51 <
  10   7   2        6.69        5.68     3.22 <
   0   8   2       29.62       30.50     0.87 o
   1   8   2        4.00        4.63    15.08 <
   2   8   2       11.86       12.77     1.31 o
   3   8   2        2.28        3.41    28.39 <
   4   8   2       19.66       19.00     0.91 o
   5   8   2       19.49       19.09     0.97 o
   6   8   2        8.67        8.43     2.91 <
   7   8   2       15.74       15.98     1.61 o
   8   8   2       21.64       21.26     1.32 o
   1   9   2       10.74       12.22     2.44 <
   2   9   2        0.00        6.19   123.67 <
   3   9   2        3.85        2.63     6.37 <
   4   9   2        8.84       10.18     7.01 <
   1   1   3       33.83       34.08     0.68 o
   2   1   3       57.77       58.51     1.16 o
   3   1   3       37.40       37.57     0.76 o
   4   1   3       11.07       11.32     0.37 o
   5   1   3       28.76       28.67     0.60 o
   6   1   3       35.20       34.67     0.72 o
   7   1   3       44.56       43.60     0.91 o
   8   1   3       30.62       29.23     0.65 o
   9   1   3        5.15        4.20     2.70 <
  10   1   3       49.03       48.68     1.01 o
  11   1   3        6.39        4.12     1.20 <
  12   1   3       33.88       34.98     0.74 o
  13   1   3       22.25       22.61     0.71 o
  14   1   3        8.76        8.88     1.69 <
  15   1   3        9.84        9.98     1.88 <
  16   1   3        9.57        8.06     2.55 <
   0   2   3      366.78      365.76     7.35 o
   1   2   3       58.86       59.74     1.18 o
   2   2   3       18.71       19.09     0.41 o
   3   2   3        3.18        2.08     1.21 <
   4   2   3       16.37       15.76     0.42 o
   5   2   3       10.48       11.30     0.41 o
   6   2   3       14.42       15.38     0.41 o
   7   2   3        4.74        5.98     1.26 <
   8   2   3       19.02       18.35     0.51 o
   9   2   3       33.11       32.00     0.70 o
  10   2   3       29.07       30.24     0.64 o
  11   2   3        6.75        8.13     1.24 <
  12   2   3       21.87       21.86     0.67 o
  13   2   3        3.67        0.96     4.85 <
  14   2   3       12.56       11.92     1.29 o
  15   2   3        0.00        1.91    34.50 <
   1   3   3       24.74       25.48     0.51 o
   2   3   3       46.43       45.12     0.94 o
   3   3   3       42.29       40.60     0.86 o
   4   3   3        3.79        3.44     1.29 <
   5   3   3        7.90        8.44     0.54 o
   6   3   3       55.08       55.11     1.11 o
   7   3   3        0.00        1.04    19.69 <
   8   3   3        0.00        2.77    41.17 <
   9   3   3        8.15        8.76     1.26 o
  10   3   3       26.30       26.65     0.64 o
  11   3   3       11.54       13.42     1.06 o
  12   3   3        6.09        5.86     2.51 <
  13   3   3        4.54        2.32     2.72 <
  14   3   3        7.61        4.25     3.08 <
  15   3   3        6.16        4.90     5.45 <
   0   4   3       27.84       27.39     0.60 o
   1   4   3       79.78       78.87     1.60 o
   2   4   3       30.62       30.67     0.63 o
   3   4   3       40.78       40.56     0.83 o
   4   4   3       22.85       22.85     0.51 o
   5   4   3       44.70       44.43     0.91 o
   6   4   3       12.07       12.42     0.55 o
   7   4   3       13.54       14.20     0.58 o
   8   4   3        0.00        0.55    22.86 <
   9   4   3        2.26        3.87     6.51 <
  10   4   3       19.95       20.74     0.68 o
  11   4   3        7.38        8.58     2.10 <
  12   4   3        7.04        5.65     2.37 <
  13   4   3       22.24       22.47     0.94 o
  14   4   3       25.24       23.34     0.99 o
   1   5   3        8.59        7.93     0.57 o
   2   5   3       38.37       37.20     0.78 o
   3   5   3       21.27       20.35     0.51 o
   4   5   3       73.07       70.73     1.47 o
   5   5   3       31.29       30.24     0.67 o
   6   5   3        7.87        7.74     1.06 o
   7   5   3       22.04       21.65     0.61 o
   8   5   3        7.98        8.34     1.31 o
   9   5   3       24.10       23.96     0.73 o
  10   5   3       50.86       49.35     1.07 o
  11   5   3       38.04       37.98     0.89 o
  12   5   3        5.14        2.80     6.30 <
  13   5   3        9.02        6.62     2.68 <
   0   6   3       33.39       32.46     0.72 o
   1   6   3       11.12       12.23     0.61 o
   2   6   3       23.71       23.48     0.55 o
   3   6   3       11.41       12.67     0.70 o
   4   6   3        8.00        8.96     1.32 o
   5   6   3        7.09        7.62     1.37 <
   6   6   3       35.43       34.93     0.77 o
   7   6   3        2.65        0.90     3.36 <
   8   6   3       31.89       31.47     0.77 o
   9   6   3        6.27        5.62     4.14 <
  10   6   3        0.00        0.96    63.97 <
  11   6   3       27.24       27.20     0.95 o
  12   6   3       11.09       11.79     2.71 <
   1   7   3        6.53        7.16     5.33 <
   2   7   3       12.82       14.26     0.84 o
   3   7   3        2.05        2.48     9.37 <
   4   7   3       20.72       20.58     0.68 o
   5   7   3        3.03        5.26     3.56 <
   6   7   3        1.45        3.77     8.90 <
   7   7   3       12.09       12.67     1.26 o
   8   7   3       21.29       21.85     0.89 o
   9   7   3       11.01       11.64     1.75 o
  10   7   3       22.26       22.07     1.21 o
   0   8   3        8.19        8.45     2.26 <
   1   8   3        0.00        0.65    26.03 <
   2   8   3       26.69       26.07     0.78 o
   3   8   3       22.96       22.57     0.80 o
   4   8   3        5.42        5.54     7.80 <
   5   8   3        4.86        4.39     5.88 <
   6   8   3        4.17        5.46     3.82 <
   7   8   3        6.23        6.41     5.87 <
   8   8   3       17.42       17.82     1.84 o
   1   9   3        0.00        0.81    27.84 <
   2   9   3        6.16        5.99     8.93 <
   3   9   3        7.71        7.95     3.97 <
   0   0   4       84.19       88.49     1.69 o
   1   0   4        2.43        1.17     1.79 <
   2   0   4       43.90       46.90     0.89 o
   3   0   4       34.22       33.93     0.71 o
   4   0   4        9.29       10.98     0.54 o
   5   0   4       68.75       63.99     1.39 o
   6   0   4       19.02       20.89     0.53 o
   7   0   4       47.16       44.59     0.98 o
   8   0   4        0.00        1.28    22.19 <
   9   0   4        0.00        3.09    47.17 <
  10   0   4       19.90       21.62     0.67 o
  11   0   4       12.64       13.14     1.03 o
  12   0   4       53.15       51.23     1.12 o
  13   0   4       33.18       34.61     0.82 o
  14   0   4       27.17       24.52     0.90 o
  15   0   4       11.59       13.87     2.70 <
  16   0   4       21.07       19.06     1.72 o
   1   1   4       74.73       76.20     1.50 o
   2   1   4       76.53       79.77     1.53 o
   3   1   4       60.04       60.01     1.21 o
   4   1   4       11.82       14.30     0.38 o
   5   1   4       72.31       71.55     1.45 o
   6   1   4       26.44       27.67     0.57 o
   7   1   4       17.33       15.64     0.45 o
   8   1   4        1.22        3.31    47.15 <
   9   1   4        0.00        1.73    63.91 <
  10   1   4       24.43       23.48     0.58 o
  11   1   4       57.77       57.31     1.18 o
  12   1   4       19.90       20.36     0.65 o
  13   1   4        1.70        1.18     7.22 <
  14   1   4        3.46        0.56     5.41 <
  15   1   4        3.66        0.71     7.47 <
  16   1   4        6.12        5.56     6.04 <
   0   2   4      184.12      184.16     3.68 o
   1   2   4       83.27       83.93     1.67 o
   2   2   4       35.33       36.33     0.72 o
   3   2   4        5.90        7.60     0.74 o
   4   2   4       61.40       60.02     1.24 o
   5   2   4       16.45       17.76     0.43 o
   6   2   4       31.59       29.70     0.66 o
   7   2   4       35.72       35.79     0.74 o
   8   2   4       29.18       29.18     0.62 o
   9   2   4        3.51        3.57     6.69 <
  10   2   4       37.36       36.74     0.79 o
  11   2   4       35.02       35.38     0.76 o
  12   2   4        3.30        0.27     4.86 <
  13   2   4        6.99        6.44     2.07 <
  14   2   4        6.95        7.44     2.43 <
  15   2   4       15.35       13.82     1.28 o
   1   3   4       72.64       71.68     1.46 o
   2   3   4       22.57       22.95     0.48 o
   3   3   4       40.31       39.62     0.82 o
   4   3   4        8.26        8.89     0.55 o
   5   3   4       34.19       34.50     0.71 o
   6   3   4        1.48        1.41     2.76 <
   7   3   4        7.74        8.41     0.73 o
   8   3   4       30.96       30.95     0.67 o
   9   3   4        5.92        6.82     2.48 <
  10   3   4       38.87       38.02     0.83 o
  11   3   4       12.65       14.15     0.97 o
  12   3   4       11.33       12.74     1.27 o
  13   3   4        5.54        5.29    13.30 <
  14   3   4       11.78       10.73     1.65 o
  15   3   4        4.35        5.60     4.05 <
   0   4   4       19.20       19.09     0.47 o
   1   4   4      109.89      107.56     2.20 o
   2   4   4       32.98       33.04     0.68 o
   3   4   4        6.29        6.86     0.95 o
   4   4   4        9.35        9.00     0.53 o
   5   4   4       42.42       41.44     0.87 o
   6   4   4       14.83       14.48     0.52 o
   7   4   4       24.64       24.79     0.58 o
   8   4   4       15.61       15.68     0.63 o
   9   4   4        4.16        6.47     2.63 <
  10   4   4        2.81        1.37     4.75 <
  11   4   4        3.54        5.02     6.24 <
  12   4   4        9.45       11.60     1.64 <
  13   4   4       19.41       18.77     1.02 o
  14   4   4        7.42        6.35     3.12 <
   1   5   4       11.83       11.50     0.44 o
   2   5   4        4.10        4.87    44.45 <
   3   5   4       36.36       36.06     0.75 o
   4   5   4        9.22        9.57     0.74 o
   5   5   4       22.69       22.52     0.55 o
   6   5   4        9.04        9.91     1.04 o
   7   5   4       20.55       20.87     0.61 o
   8   5   4        9.70        9.86     1.08 o
   9   5   4       11.64       12.49     1.05 o
  10   5   4        2.07        0.05     6.92 <
  11   5   4       14.76       13.94     1.22 o
  12   5   4       23.24       22.98     0.97 o
  13   5   4        6.57        6.61     3.44 <
   0   6   4       47.95       46.62     0.99 o
   1   6   4       13.94       14.32     0.54 o
   2   6   4       13.64       14.10     0.57 o
   3   6   4       21.20       20.98     0.56 o
   4   6   4       50.24       49.32     1.03 o
   5   6   4        8.94        9.89     1.13 o
   6   6   4        1.84        0.86     4.53 <
   7   6   4       13.61       13.27     0.92 o
   8   6   4       25.34       25.54     0.74 o
   9   6   4        8.77        9.30     2.34 <
  10   6   4       11.23       13.03     1.62 o
  11   6   4       23.04       23.06     1.11 o
  12   6   4        4.65        1.18     5.91 <
   1   7   4       10.37       10.70     0.88 o
   2   7   4       20.86       21.64     0.62 o
   3   7   4       25.82       26.16     0.67 o
   4   7   4        0.00        1.94    25.35 <
   5   7   4       15.24       16.08     0.84 o
   6   7   4        2.51        2.78     5.00 <
   7   7   4       23.33       24.17     0.81 o
   8   7   4       10.21       10.16     1.75 <
   9   7   4        3.94        4.79    24.77 <
  10   7   4       15.64       15.71     1.74 o
   0   8   4       20.38       20.58     1.04 o
   1   8   4       13.55       14.95     1.11 o
   2   8   4        3.07        3.78    15.54 <
   3   8   4        7.92        7.38     1.92 <
   4   8   4       17.57       18.03     0.94 o
   5   8   4       16.09       17.45     1.15 o
   6   8   4        9.18        8.92     2.96 <
   7   8   4       20.03       21.84     1.25 o
   8   8   4       10.46       11.86     3.07 <
   1   9   4        4.53        4.32    86.28 <
   2   9   4       14.69       13.76     1.67 o
   3   9   4       25.39       25.53     1.28 o
   1   1   5        3.77        4.17     0.67 <
   2   1   5        7.62        8.59     0.44 o
   3   1   5        2.86        2.81     1.12 <
   4   1   5        6.91        8.05     0.52 o
   5   1   5       20.05       20.92     0.44 o
   6   1   5       29.01       29.06     0.61 o
   7   1   5        3.54        1.71     1.16 <
   8   1   5       20.13       19.88     0.50 o
   9   1   5       24.16       23.54     0.57 o
  10   1   5       40.80       40.34     0.85 o
  11   1   5       10.16       10.96     0.93 o
  12   1   5       19.67       19.63     0.70 o
  13   1   5        5.61        6.87     7.72 <
  14   1   5       10.32       10.82     1.64 o
  15   1   5        0.32        1.56    49.82 <
  16   1   5       22.24       20.53     1.37 o
   0   2   5      117.43      115.78     2.35 o
   1   2   5       50.11       51.86     1.01 o
   2   2   5       61.29       61.45     1.23 o
   3   2   5       49.87       49.81     1.01 o
   4   2   5       10.67       11.11     0.40 o
   5   2   5       35.99       35.64     0.74 o
   6   2   5       32.56       32.55     0.68 o
   7   2   5        4.94        4.11     1.00 <
   8   2   5        3.51        2.06     1.51 <
   9   2   5       31.97       32.17     0.69 o
  10   2   5        3.33        4.31     2.33 <
  11   2   5       45.55       45.28     0.95 o
  12   2   5       37.31       36.36     0.82 o
  13   2   5        6.69        5.67     2.26 <
  14   2   5        5.91        5.79     9.72 <
  15   2   5       20.08       17.93     1.10 o
   1   3   5       30.35       30.55     0.63 o
   2   3   5       13.20       12.91     0.37 o
   3   3   5        0.00        1.17    41.95 <
   4   3   5       42.76       40.22     0.87 o
   5   3   5       18.22       19.37     0.45 o
   6   3   5       53.35       51.66     1.09 o
   7   3   5       13.08       13.87     0.57 o
   8   3   5       12.96       12.93     0.67 o
   9   3   5        7.54        8.35     1.41 <
  10   3   5       27.15       28.02     0.66 o
  11   3   5       17.92       18.49     0.73 o
  12   3   5       12.82       13.77     1.07 o
  13   3   5       14.66       15.65     1.17 o
  14   3   5       28.09       26.58     0.89 o
  15   3   5       12.49       13.01     1.96 o
   0   4   5        8.40        8.46     0.76 o
   1   4   5      123.04      120.19     2.46 o
   2   4   5       79.72       77.94     1.60 o
   3   4   5        7.99        9.29     0.56 o
   4   4   5       12.73       13.95     0.51 o
   5   4   5       13.52       14.48     0.53 o
   6   4   5       16.49       17.01     0.51 o
   7   4   5       43.74       43.00     0.91 o
   8   4   5       15.66       14.76     0.65 o
   9   4   5        0.00        2.67    29.92 <
  10   4   5       17.63       17.18     0.73 o
  11   4   5       12.76       12.69     1.08 o
  12   4   5       13.59       13.76     1.22 o
  13   4   5       10.28       10.62     1.76 <
  14   4   5        9.36        8.09     2.87 <
   1   5   5       33.65       33.72     0.70 o
   2   5   5       21.09       20.83     0.49 o
   3   5   5        4.02        4.84     2.50 <
   4   5   5        9.75        9.57     0.75 o
   5   5   5       22.69       23.96     0.58 o
   6   5   5       33.72       33.34     0.73 o
   7   5   5        0.55        2.18    21.91 <
   8   5   5       20.88       20.97     0.65 o
   9   5   5       45.62       44.70     0.96 o
  10   5   5        3.81        5.49     6.80 <
  11   5   5       28.81       28.72     0.86 o
  12   5   5        8.89        8.50     2.39 <
  13   5   5       16.24       15.70     1.61 o
   0   6   5       11.28       11.63     0.82 o
   1   6   5       24.99       25.02     0.56 o
   2   6   5        3.56        5.99     2.22 <
   3   6   5       28.36       27.73     0.64 o
   4   6   5       31.18       30.92     0.70 o
   5   6   5       30.86       29.40     0.70 o
   6   6   5        5.58        4.42     1.84 <
   7   6   5       13.51       14.69     0.99 o
   8   6   5       22.42       22.21     0.78 o
   9   6   5        6.57        8.28     3.41 <
  10   6   5        6.99        9.34     3.54 <
  11   6   5        0.00        2.56    32.86 <
  12   6   5        1.00        4.86    34.65 <
   1   7   5       21.41       21.69     0.61 o
   2   7   5        0.00        1.56    49.40 <
   3   7   5        4.07        4.13     3.08 <
   4   7   5        7.48        7.71     9.92 <
   5   7   5       10.09        9.16     1.29 o
   6   7   5       16.64       16.42     0.90 o
   7   7   5       17.52       17.57     0.96 o
   8   7   5        3.39        4.11     9.24 <
   9   7   5       15.17       15.63     1.38 o
  10   7   5        6.00        3.33    13.17 <
   0   8   5       14.85       15.51     1.58 o
   1   8   5       10.84       11.50     1.44 o
   2   8   5       16.00       16.02     1.11 o
   3   8   5       18.41       20.00     0.99 o
   4   8   5        1.64        1.06    10.35 <
   5   8   5       20.24       20.42     0.93 o
   6   8   5        2.97        4.51     9.56 <
   7   8   5        0.00        0.74    31.54 <
   1   9   5       16.38       15.67     1.85 o
   2   9   5        8.89        9.30     3.19 <
   3   9   5        8.02        8.41     3.34 <
   0   0   6      181.46      183.67     3.63 o
   1   0   6       57.03       59.97     1.15 o
   2   0   6       13.17       14.85     0.40 o
   3   0   6      101.53      106.11     2.03 o
   4   0   6       82.81       80.61     1.67 o
   5   0   6       82.10       77.99     1.65 o
   6   0   6        2.26        0.29     2.79 <
   7   0   6       29.15       28.11     0.65 o
   8   0   6       20.08       19.15     0.57 o
   9   0   6       15.66       16.94     0.66 o
  10   0   6       94.18       93.97     1.90 o
  11   0   6       22.96       22.21     0.73 o
  12   0   6       60.10       60.20     1.25 o
  13   0   6        4.06        1.91     2.75 <
  14   0   6       25.23       22.64     1.14 o
  15   0   6       22.18       17.84     1.45 o
  16   0   6       12.45       10.36     3.26 <
   1   1   6       35.77       36.67     0.72 o
   2   1   6       35.95       37.16     0.73 o
   3   1   6       17.73       17.55     0.41 o
   4   1   6       46.45       46.23     0.94 o
   5   1   6       39.46       39.51     0.80 o
   6   1   6       47.54       47.27     0.96 o
   7   1   6       30.82       29.43     0.64 o
   8   1   6       42.41       43.92     0.87 o
   9   1   6       37.74       38.54     0.78 o
  10   1   6       25.29       26.49     0.59 o
  11   1   6       24.72       24.45     0.60 o
  12   1   6       27.44       28.15     0.68 o
  13   1   6       20.46       19.90     0.77 o
  14   1   6        1.82        4.26     8.89 <
  15   1   6        7.71        8.85    14.33 <
   0   2   6       65.15       66.27     1.31 o
   1   2   6        2.57        1.59     0.99 <
   2   2   6        3.81        5.27     5.24 <
   3   2   6        7.46        7.24     0.52 o
   4   2   6        5.58        5.44     0.79 o
   5   2   6        1.97        1.15     2.53 <
   6   2   6        6.13        8.07     0.81 o
   7   2   6        0.00        1.65    22.14 <
   8   2   6        4.11        5.70     2.03 <
   9   2   6        2.02        1.20    31.34 <
  10   2   6        3.81        6.25     4.62 <
  11   2   6        3.24        0.51    34.29 <
  12   2   6        3.77        2.73     2.54 <
  13   2   6       31.83       31.69     0.79 o
  14   2   6       16.62       16.71     1.08 o
  15   2   6       17.84       15.56     1.24 o
   1   3   6        0.00        0.73    18.10 <
   2   3   6       59.72       57.73     1.20 o
   3   3   6        7.42        8.28     0.58 o
   4   3   6       44.00       42.37     0.90 o
   5   3   6        7.80        7.95     0.73 o
   6   3   6       27.44       27.14     0.61 o
   7   3   6       59.27       58.42     1.20 o
   8   3   6       25.48       26.46     0.59 o
   9   3   6       37.75       36.50     0.81 o
  10   3   6       34.53       35.29     0.76 o
  11   3   6       26.44       25.71     0.69 o
  12   3   6        6.46        8.13     2.57 <
  13   3   6        3.62        3.21     3.77 <
  14   3   6       13.90       12.51     1.42 o
  15   3   6       12.68       12.57     2.23 <
   0   4   6       28.25       28.14     0.62 o
   1   4   6       55.74       56.40     1.13 o
   2   4   6        9.83        9.88     0.49 o
   3   4   6       20.71       21.20     0.47 o
   4   4   6       44.42       42.75     0.91 o
   5   4   6       37.24       36.99     0.78 o
   6   4   6       13.37       12.80     0.61 o
   7   4   6        9.81        9.29     0.89 o
   8   4   6       34.51       33.85     0.75 o
   9   4   6       40.78       40.00     0.86 o
  10   4   6        7.42        7.67     2.70 <
  11   4   6       15.74       14.53     0.90 o
  12   4   6       10.14       11.79     1.88 <
  13   4   6        4.35        4.23     7.36 <
  14   4   6       15.76       13.25     1.70 o
   1   5   6       19.32       19.81     0.48 o
   2   5   6       16.43       17.11     0.46 o
   3   5   6       27.09       26.37     0.59 o
   4   5   6        1.82        3.72     5.26 <
   5   5   6        6.45        6.55     1.35 <
   6   5   6       45.71       45.18     0.94 o
   7   5   6        5.17        4.25     2.39 <
   8   5   6        6.02        7.82     5.90 <
   9   5   6        8.68        9.26     1.46 <
  10   5   6        0.00        2.18    32.79 <
  11   5   6        1.34        4.70    12.04 <
  12   5   6       11.30       10.94     2.55 <
  13   5   6        6.58        7.52     4.97 <
   0   6   6       26.65       27.19     0.64 o
   1   6   6       54.66       54.45     1.11 o
   2   6   6       37.68       37.27     0.79 o
   3   6   6       26.32       25.94     0.61 o
   4   6   6        8.47        8.80     1.16 o
   5   6   6       13.27       14.64     0.90 o
   6   6   6       15.54       16.22     0.79 o
   7   6   6       19.01       19.75     0.77 o
   8   6   6        3.18        2.69    29.01 <
   9   6   6        5.61        5.86     3.03 <
  10   6   6        8.34        8.21     4.41 <
  11   6   6        0.00        2.28    28.77 <
  12   6   6       11.06       11.59     4.71 <
   1   7   6        7.35        8.52     1.67 <
   2   7   6        6.00        5.96     2.15 <
   3   7   6       16.70       17.41     0.77 o
   4   7   6       35.91       35.77     0.79 o
   5   7   6       21.67       21.78     0.75 o
   6   7   6       42.32       41.77     0.91 o
   7   7   6       12.98       13.29     1.27 o
   8   7   6       28.13       27.82     0.89 o
   9   7   6        0.00        2.62    63.68 <
  10   7   6       36.40       34.62     1.10 o
   0   8   6       15.13       16.16     1.74 o
   1   8   6       10.82       10.90     1.57 o
   2   8   6       15.58       16.85     1.08 o
   3   8   6       15.77       16.68     1.12 o
   4   8   6        9.23        9.50     1.85 <
   5   8   6        3.63        3.38     3.63 <
   6   8   6       16.48       17.33     1.25 o
   7   8   6       15.06       15.98     1.58 o
   1   9   6        7.92        6.77    21.41 <
   2   9   6        9.32        9.56     5.02 <
   1   1   7       26.66       26.91     0.56 o
   2   1   7        1.34        3.67     3.54 <
   3   1   7       44.07       44.23     0.89 o
   4   1   7       23.68       22.11     0.52 o
   5   1   7       65.47       63.90     1.32 o
   6   1   7        3.41        4.48     3.26 <
   7   1   7       14.45       15.57     0.45 o
   8   1   7       22.87       22.84     0.53 o
   9   1   7       13.90       14.19     0.56 o
  10   1   7       19.30       19.31     0.56 o
  11   1   7       12.92       14.52     0.78 o
  12   1   7       25.99       25.85     0.71 o
  13   1   7       13.09       15.24     1.06 o
  14   1   7       16.43       17.72     1.07 o
  15   1   7        4.56        5.45     5.88 <
   0   2   7       38.45       38.57     0.79 o
   1   2   7       25.57       24.30     0.53 o
   2   2   7       13.78       15.03     0.36 o
   3   2   7       76.24       75.06     1.53 o
   4   2   7       13.06       12.41     0.41 o
   5   2   7       30.59       31.79     0.65 o
   6   2   7        3.82        4.44    16.66 <
   7   2   7       28.98       28.97     0.62 o
   8   2   7       35.12       35.00     0.74 o
   9   2   7        3.11        3.94     1.77 <
  10   2   7        4.77        4.54     2.51 <
  11   2   7        7.48        7.61     1.41 <
  12   2   7       25.91       26.92     0.71 o
  13   2   7       11.61       10.79     1.35 o
  14   2   7        2.65        2.82     7.37 <
  15   2   7        8.73        8.85     2.87 <
   1   3   7        8.43        7.88     0.47 o
   2   3   7       15.54       15.37     0.41 o
   3   3   7       36.10       37.38     0.74 o
   4   3   7       25.49       24.83     0.55 o
   5   3   7       36.44       35.44     0.76 o
   6   3   7       31.26       31.17     0.67 o
   7   3   7        0.00        0.56    34.68 <
   8   3   7        3.32        4.28     2.32 <
   9   3   7        7.02        7.31     1.43 <
  10   3   7       45.22       45.70     0.95 o
  11   3   7       30.77       30.54     0.73 o
  12   3   7        0.00        0.47    30.78 <
  13   3   7        8.73        9.97     2.04 <
  14   3   7        2.35        0.36    63.15 <
  15   3   7        5.21        4.84    26.69 <
   0   4   7      115.63      111.88     2.32 o
   1   4   7      123.36      119.66     2.47 o
   2   4   7        5.26        5.41     4.95 <
   3   4   7       20.53       20.11     0.50 o
   4   4   7       29.23       29.43     0.62 o
   5   4   7        1.64        0.30     3.32 <
   6   4   7        2.12        0.46     2.78 <
   7   4   7       60.34       59.74     1.23 o
   8   4   7       13.37       13.78     0.82 o
   9   4   7        1.34        4.52     8.46 <
  10   4   7        1.45        2.43    10.42 <
  11   4   7       18.41       18.53     0.85 o
  12   4   7       15.93       16.92     1.18 o
  13   4   7        6.10        3.22     7.30 <
  14   4   7       15.49       13.20     1.83 o
   1   5   7       11.83       12.73     0.56 o
   2   5   7       14.91       15.85     0.49 o
   3   5   7       16.40       16.62     0.53 o
   4   5   7        7.09        7.26     0.98 o
   5   5   7       20.35       20.60     0.57 o
   6   5   7        7.60        7.92     1.13 o
   7   5   7       34.74       34.00     0.76 o
   8   5   7       20.93       21.48     0.67 o
   9   5   7       16.23       17.21     0.80 o
  10   5   7       22.64       22.87     0.78 o
  11   5   7       14.07       14.24     1.31 o
  12   5   7       10.94       10.28     2.19 <
  13   5   7       12.65       11.64     2.52 <
   0   6   7       56.89       56.05     1.16 o
   1   6   7       33.36       33.97     0.71 o
   2   6   7        0.00        0.07    16.81 <
   3   6   7       12.28       12.19     0.78 o
   4   6   7        2.32        2.35     3.98 <
   5   6   7       22.27       23.20     0.68 o
   6   6   7        4.74        5.34     2.16 <
   7   6   7       16.29       16.13     0.85 o
   8   6   7        7.13        7.03     2.51 <
   9   6   7       23.13       22.75     0.89 o
  10   6   7        5.39        5.05     4.76 <
  11   6   7        0.00        2.35    40.19 <
   1   7   7       18.69       19.20     0.65 o
   2   7   7       27.18       26.89     0.66 o
   3   7   7       15.96       15.54     0.79 o
   4   7   7       11.04       10.89     1.20 o
   5   7   7       25.41       25.83     0.75 o
   6   7   7       14.67       14.67     1.06 o
   7   7   7       19.21       19.59     0.91 o
   8   7   7       23.36       23.82     0.98 o
   9   7   7       11.44       10.29     1.98 <
  10   7   7        3.19        2.94    13.40 <
   0   8   7       24.18       24.25     1.27 o
   1   8   7       11.05       10.78     1.58 o
   2   8   7        9.78       10.58     1.98 <
   3   8   7        2.39        0.22    13.78 <
   4   8   7       22.18       22.44     0.93 o
   5   8   7       10.94       11.60     1.75 o
   6   8   7        0.00        2.28    39.50 <
   7   8   7       16.48       16.06     2.07 o
   1   9   7        8.56        6.50     4.58 <
   0   0   8       56.76       54.53     1.17 o
   1   0   8       13.14       13.90     0.43 o
   2   0   8       14.32       14.56     0.51 o
   3   0   8       23.78       26.60     0.52 o
   4   0   8        2.26        0.96     2.55 <
   5   0   8       10.82        8.82     0.64 o
   6   0   8       42.32       40.46     0.89 o
   7   0   8        5.10        3.96     1.54 <
   8   0   8       10.25       11.07     0.83 o
   9   0   8       42.57       43.62     0.90 o
  10   0   8        1.00        4.48   101.88 <
  11   0   8       73.35       73.41     1.50 o
  12   0   8       43.47       42.66     0.96 o
  13   0   8        8.81       10.73     2.54 <
  14   0   8        5.64        4.62     6.15 <
  15   0   8        2.79        1.59     8.54 <
   1   1   8      105.00      104.80     2.10 o
   2   1   8       62.35       61.71     1.25 o
   3   1   8        6.20        5.61     0.53 o
   4   1   8       36.30       34.69     0.74 o
   5   1   8       32.53       30.97     0.68 o
   6   1   8       67.44       65.84     1.36 o
   7   1   8       25.64       26.64     0.56 o
   8   1   8        8.08        8.98     0.82 o
   9   1   8       53.64       52.63     1.09 o
  10   1   8       13.16       14.10     0.68 o
  11   1   8       18.87       20.59     0.67 o
  12   1   8       14.01       15.29     0.97 o
  13   1   8        4.55        5.14     2.95 <
  14   1   8       14.46       12.39     1.37 o
  15   1   8       16.33       17.00     1.48 o
   0   2   8        2.81        3.70     1.74 <
   1   2   8       53.59       52.62     1.08 o
   2   2   8       40.08       39.58     0.81 o
   3   2   8       68.96       66.28     1.39 o
   4   2   8        3.86        5.74     1.31 <
   5   2   8       82.91       78.50     1.67 o
   6   2   8        4.59        6.46     1.20 <
   7   2   8       11.25       11.67     0.57 o
   8   2   8        8.38        9.00     0.87 o
   9   2   8       41.05       39.27     0.86 o
  10   2   8       46.00       45.13     0.96 o
  11   2   8       54.18       54.09     1.12 o
  12   2   8       17.84       18.41     0.81 o
  13   2   8        4.75        7.23     3.32 <
  14   2   8        9.35        8.23     2.10 <
  15   2   8        7.52        6.68    10.50 <
   1   3   8       34.92       34.32     0.71 o
   2   3   8        3.90        4.37    24.47 <
   3   3   8       21.37       20.51     0.49 o
   4   3   8        2.90        3.77     2.04 <
   5   3   8       22.06       23.60     0.51 o
   6   3   8       12.18       12.61     0.60 o
   7   3   8       16.44       18.00     0.59 o
   8   3   8       12.22       13.28     0.78 o
   9   3   8       31.86       32.00     0.72 o
  10   3   8        7.41        6.56     2.01 <
  11   3   8       29.25       30.71     0.73 o
  12   3   8        6.75        7.12     2.07 <
  13   3   8        2.53        2.54    12.51 <
  14   3   8        7.60        7.64     2.43 <
   0   4   8       11.41       13.09     0.64 o
   1   4   8       42.47       42.70     0.87 o
   2   4   8        9.27        8.86     0.63 o
   3   4   8       18.05       18.20     0.48 o
   4   4   8       29.36       29.02     0.64 o
   5   4   8       15.07       15.62     0.56 o
   6   4   8       30.17       30.55     0.66 o
   7   4   8       13.78       13.54     0.73 o
   8   4   8       12.67       13.10     0.80 o
   9   4   8        4.92        4.57     3.22 <
  10   4   8        7.84        8.68     2.03 <
  11   4   8        2.39        4.77    45.47 <
  12   4   8       15.49       14.65     1.19 o
  13   4   8       20.71       19.35     1.14 o
  14   4   8        8.75        8.78     3.07 <
   1   5   8        0.00        0.43    56.96 <
   2   5   8        7.46        8.10     0.87 o
   3   5   8       25.14       24.98     0.58 o
   4   5   8       26.00       25.73     0.62 o
   5   5   8       26.51       26.27     0.63 o
   6   5   8        4.32        3.95     4.54 <
   7   5   8       68.45       66.46     1.39 o
   8   5   8       11.75       13.41     1.04 o
   9   5   8       29.82       29.71     0.74 o
  10   5   8        4.30        4.26     3.74 <
  11   5   8       16.22       16.36     1.11 o
  12   5   8        3.78        4.36     6.20 <
  13   5   8        5.75        2.40     9.72 <
   0   6   8       31.16       31.51     0.71 o
   1   6   8       58.22       58.89     1.18 o
   2   6   8       12.34       12.52     0.74 o
   3   6   8       16.88       18.17     0.65 o
   4   6   8        4.34        4.56     4.08 <
   5   6   8       17.18       18.07     0.79 o
   6   6   8        8.20        7.88     2.45 <
   7   6   8        0.00        0.69    39.81 <
   8   6   8        2.00        3.40     4.40 <
   9   6   8        7.29        8.00     2.58 <
  10   6   8        2.65        2.36    14.15 <
  11   6   8        8.81        9.01     2.64 <
   1   7   8       17.15       17.71     0.70 o
   2   7   8        7.35        8.94     4.28 <
   3   7   8        5.95        6.10     3.21 <
   4   7   8        3.51        6.87     7.16 <
   5   7   8       35.85       34.73     0.82 o
   6   7   8       11.01       12.40     1.44 o
   7   7   8        8.88       10.57     8.04 <
   8   7   8       10.32        9.84     1.95 <
   9   7   8       14.37       15.02     1.75 o
   0   8   8       14.42       15.34     1.88 o
   1   8   8       12.88       13.81     1.47 o
   2   8   8        6.99        7.68     2.19 <
   3   8   8       10.96       10.63     1.75 o
   4   8   8       29.42       28.99     0.87 o
   5   8   8       12.96       12.38     1.57 o
   6   8   8       10.74       11.91     8.47 <
   1   1   9       27.99       26.41     0.59 o
   2   1   9        8.06       10.59     0.47 o
   3   1   9       20.52       20.01     0.46 o
   4   1   9        9.56        8.05     0.46 o
   5   1   9       30.45       30.39     0.64 o
   6   1   9       34.55       34.68     0.72 o
   7   1   9       49.50       49.34     1.01 o
   8   1   9       22.77       22.61     0.53 o
   9   1   9       42.86       42.75     0.89 o
  10   1   9       30.24       30.43     0.68 o
  11   1   9       26.05       27.57     0.69 o
  12   1   9        2.47        3.02     4.88 <
  13   1   9        2.02        3.22    41.88 <
  14   1   9        6.94        9.69     9.24 <
  15   1   9        4.10        0.11     4.67 <
   0   2   9       57.78       58.45     1.17 o
   1   2   9       80.38       77.02     1.61 o
   2   2   9       23.92       24.20     0.51 o
   3   2   9        3.38        5.27     1.60 <
   4   2   9        2.65        4.46    14.95 <
   5   2   9        2.37        3.20     1.69 <
   6   2   9       21.00       20.94     0.49 o
   7   2   9       46.44       47.22     0.95 o
   8   2   9        3.61        4.02     8.57 <
   9   2   9       34.28       35.14     0.75 o
  10   2   9       25.15       26.44     0.65 o
  11   2   9       35.25       33.53     0.78 o
  12   2   9       32.60       31.93     0.77 o
  13   2   9        4.29        6.56     3.88 <
  14   2   9        0.71        2.83    46.48 <
  15   2   9        8.72        7.76     3.09 <
   1   3   9       32.00       32.19     0.66 o
   2   3   9       22.27       22.31     0.49 o
   3   3   9       27.02       26.94     0.59 o
   4   3   9       18.48       18.93     0.46 o
   5   3   9       17.07       17.37     0.48 o
   6   3   9       34.92       35.33     0.74 o
   7   3   9       14.26       14.40     0.64 o
   8   3   9        5.73        6.54     1.99 <
   9   3   9       50.08       51.03     1.04 o
  10   3   9       19.54       20.52     0.71 o
  11   3   9        1.67        0.40     5.95 <
  12   3   9        4.91        5.93     5.84 <
  13   3   9       13.38       14.57     1.26 o
  14   3   9       12.20       12.11     1.95 o
   0   4   9       36.29       35.27     0.77 o
   1   4   9       28.50       27.66     0.61 o
   2   4   9        1.52        4.27    27.66 <
   3   4   9        9.11        9.76     0.83 o
   4   4   9       25.22       25.66     0.58 o
   5   4   9       11.38       12.41     0.74 o
   6   4   9       11.71       12.38     0.79 o
   7   4   9       17.17       17.43     0.65 o
   8   4   9       10.03       10.63     1.10 o
   9   4   9        4.93        2.99    21.68 <
  10   4   9       11.61       11.17     1.25 o
  11   4   9       14.85       14.20     1.08 o
  12   4   9        3.67        4.18    64.73 <
  13   4   9        0.00        0.30    39.24 <
   1   5   9        8.96        9.29     0.68 o
   2   5   9        6.12        6.50     1.21 <
   3   5   9        5.29        6.28     1.36 <
   4   5   9       14.13       15.24     0.72 o
   5   5   9       46.61       44.83     0.97 o
   6   5   9       35.73       35.96     0.78 o
   7   5   9        0.77        0.94    40.12 <
   8   5   9        0.55        4.64    19.54 <
   9   5   9        6.55        7.07     3.51 <
  10   5   9       33.54       32.63     0.81 o
  11   5   9       20.22       20.22     1.05 o
  12   5   9        2.95        4.17    16.66 <
   0   6   9       35.88       36.44     0.81 o
   1   6   9       65.59       64.62     1.33 o
   2   6   9        9.48        9.88     1.07 o
   3   6   9        0.00        0.37    21.39 <
   4   6   9       16.80       16.04     0.73 o
   5   6   9       37.67       37.35     0.82 o
   6   6   9        4.91        7.50     5.37 <
   7   6   9       21.27       22.45     0.81 o
   8   6   9       19.80       20.70     0.90 o
   9   6   9        2.92        2.20     7.53 <
  10   6   9        4.35        1.31     4.20 <
  11   6   9       22.72       21.85     1.21 o
   1   7   9        1.55        0.35     7.10 <
   2   7   9       26.36       26.26     0.68 o
   3   7   9       34.78       33.06     0.78 o
   4   7   9        2.88        3.46     4.86 <
   5   7   9       16.87       17.33     0.96 o
   6   7   9       11.97       12.98     1.52 o
   7   7   9        4.25        5.91     6.06 <
   8   7   9       19.57       19.28     1.22 o
   9   7   9        0.00        4.43    45.77 <
   0   8   9       32.79       34.13     0.96 o
   1   8   9        6.50        4.86     3.07 <
   2   8   9       40.66       39.73     0.92 o
   3   8   9        4.51        2.75     4.20 <
   4   8   9        4.07        1.95    76.53 <
   5   8   9        9.73       10.68     2.41 <
   6   8   9        0.00        3.17    48.45 <
   0   0  10       86.40       86.49     1.75 o
   1   0  10       18.26       18.81     0.48 o
   2   0  10       30.23       30.89     0.68 o
   3   0  10      173.19      167.04     3.47 o
   4   0  10       16.17       16.07     0.47 o
   5   0  10       21.56       19.79     0.54 o
   6   0  10       15.02       17.65     0.63 o
   7   0  10        0.00        1.37    18.03 <
   8   0  10       42.31       41.04     0.89 o
   9   0  10       51.64       50.16     1.07 o
  10   0  10        5.08        5.48     2.52 <
  11   0  10       49.06       48.40     1.06 o
  12   0  10        0.00        1.81    33.76 <
  13   0  10       15.83       13.24     1.68 o
  14   0  10        8.77        9.00     3.33 <
  15   0  10        2.32        1.23   103.32 <
   1   1  10       23.09       22.37     0.51 o
   2   1  10       30.86       30.88     0.64 o
   3   1  10       45.97       46.38     0.93 o
   4   1  10       32.09       31.59     0.67 o
   5   1  10       91.57       87.88     1.84 o
   6   1  10        4.44        5.11     1.69 <
   7   1  10       14.44       14.35     0.50 o
   8   1  10        5.76        6.91     3.63 <
   9   1  10        5.64        7.42     2.02 <
  10   1  10       44.39       45.04     0.92 o
  11   1  10       13.09       12.80     0.97 o
  12   1  10        2.88        2.03     6.66 <
  13   1  10       13.33       15.21     1.36 o
  14   1  10        6.09        4.63    14.29 <
  15   1  10        0.00        0.04    35.67 <
   0   2  10       63.26       62.50     1.28 o
   1   2  10       45.51       42.92     0.92 o
   2   2  10        2.49        1.46    13.41 <
   3   2  10       11.25       11.91     0.44 o
   4   2  10        9.00        7.70     0.52 o
   5   2  10       24.97       25.44     0.55 o
   6   2  10        0.00        1.19    20.43 <
   7   2  10       54.06       54.14     1.10 o
   8   2  10        1.87        2.05     5.83 <
   9   2  10        0.00        0.80    29.87 <
  10   2  10       11.89       12.61     0.98 o
  11   2  10        5.84        6.16     1.98 <
  12   2  10       25.09       25.97     0.76 o
  13   2  10       14.93       13.71     1.18 o
  14   2  10       13.71       12.06     1.46 o
   1   3  10       18.07       17.90     0.43 o
   2   3  10        9.61        9.55     0.51 o
   3   3  10       19.90       20.96     0.48 o
   4   3  10       22.46       22.99     0.52 o
   5   3  10        2.98        2.34     2.25 <
   6   3  10        7.97        8.82     1.05 o
   7   3  10       88.88       86.81     1.79 o
   8   3  10        7.20        7.48     1.50 <
   9   3  10       49.71       50.49     1.03 o
  10   3  10        4.93        5.76     2.36 <
  11   3  10       23.67       23.95     0.74 o
  12   3  10       11.01       10.38     1.48 o
  13   3  10       10.07       10.25     1.92 <
  14   3  10        6.50        3.36     3.25 <
   0   4  10        0.00        0.37    19.75 <
   1   4  10        7.54        8.43     0.77 o
   2   4  10       10.71       11.41     0.62 o
   3   4  10       13.39       13.99     0.59 o
   4   4  10        4.31        3.93     2.81 <
   5   4  10       27.12       27.90     0.64 o
   6   4  10        1.05        3.08     8.25 <
   7   4  10       20.31       20.84     0.64 o
   8   4  10       12.24       12.98     1.01 o
   9   4  10       51.87       50.68     1.08 o
  10   4  10        7.37        7.33     1.73 <
  11   4  10       29.41       28.59     0.78 o
  12   4  10        6.22        5.56     2.50 <
  13   4  10       17.08       16.41     1.47 o
   1   5  10       26.18       25.64     0.59 o
   2   5  10       14.73       14.22     0.59 o
   3   5  10        3.19        3.86     4.32 <
   4   5  10        9.32       10.19     1.17 o
   5   5  10        9.24       10.26     1.15 o
   6   5  10        5.09        6.10    63.79 <
   7   5  10        4.56        6.34     5.38 <
   8   5  10        8.35        9.58     1.74 <
   9   5  10       25.90       24.86     0.76 o
  10   5  10       10.74       10.72     1.63 o
  11   5  10       14.65       15.09     1.36 o
  12   5  10        0.00        1.76    39.84 <
   0   6  10        5.03        4.60     2.97 <
   1   6  10       59.89       58.61     1.22 o
   2   6  10        9.39        9.03     1.05 o
   3   6  10       10.08        9.89     1.10 o
   4   6  10       21.28       21.92     0.66 o
   5   6  10       25.12       24.97     0.71 o
   6   6  10        5.09        4.89     3.47 <
   7   6  10       10.29       11.09     2.30 <
   8   6  10        9.76        9.89     3.68 <
   9   6  10        5.62        5.46    25.45 <
  10   6  10        0.95        3.14    19.71 <
  11   6  10       25.21       22.71     1.28 o
   1   7  10       16.27       15.62     0.82 o
   2   7  10        0.00        1.32    26.36 <
   3   7  10       35.34       34.61     0.81 o
   4   7  10        2.98        3.69    11.26 <
   5   7  10        6.43        6.67    17.64 <
   6   7  10       16.26       16.27     1.13 o
   7   7  10        1.95        2.48    13.90 <
   8   7  10        5.86        7.92     4.38 <
   9   7  10        0.00        1.38    37.28 <
   0   8  10       38.25       39.73     1.02 o
   1   8  10       25.76       26.43     0.94 o
   2   8  10       13.12       13.80     1.63 o
   3   8  10        6.12        6.57     4.44 <
   4   8  10        7.26        8.94     2.90 <
   5   8  10       25.16       25.58     1.26 o
   1   1  11       37.93       37.60     0.78 o
   2   1  11       13.20       12.80     0.42 o
   3   1  11       27.81       26.16     0.59 o
   4   1  11       18.01       17.12     0.44 o
   5   1  11       45.71       44.14     0.93 o
   6   1  11       18.68       18.49     0.51 o
   7   1  11        4.95        5.02     2.66 <
   8   1  11       44.63       44.91     0.92 o
   9   1  11       19.30       19.82     0.60 o
  10   1  11       24.57       26.23     0.65 o
  11   1  11       21.90       21.79     0.72 o
  12   1  11        3.61        3.42     4.04 <
  13   1  11        4.29        3.47     4.99 <
  14   1  11       12.74       12.42     1.78 o
   0   2  11        1.67        3.86     2.87 <
   1   2  11        8.86        9.85     0.52 o
   2   2  11       26.99       25.74     0.57 o
   3   2  11        5.97        5.91     0.78 o
   4   2  11       34.22       34.22     0.71 o
   5   2  11        0.00        0.90    26.83 <
   6   2  11       10.28       11.30     0.73 o
   7   2  11       19.93       19.42     0.55 o
   8   2  11        5.26        6.22     2.90 <
   9   2  11       26.13       26.92     0.66 o
  10   2  11       19.03       19.51     0.74 o
  11   2  11       23.85       24.61     0.72 o
  12   2  11        9.03        9.67     1.84 <
  13   2  11       16.31       15.55     1.18 o
  14   2  11        0.00        3.30    36.43 <
   1   3  11       40.25       39.38     0.82 o
   2   3  11       15.57       15.77     0.43 o
   3   3  11        7.87        9.64     0.80 o
   4   3  11        7.67        9.00     0.91 o
   5   3  11       23.74       24.12     0.55 o
   6   3  11       48.70       47.20     1.00 o
   7   3  11       46.45       46.86     0.96 o
   8   3  11        9.83       11.50     1.12 o
   9   3  11       11.60       10.79     0.97 o
  10   3  11        3.92        6.45    48.54 <
  11   3  11       10.71       10.44     1.33 o
  12   3  11        6.97        5.94     2.51 <
  13   3  11       11.00        9.92     1.93 <
  14   3  11       16.69       17.58     2.00 o
   0   4  11       21.61       22.26     0.56 o
   1   4  11        9.84       10.64     0.63 o
   2   4  11        6.26        6.44     1.43 <
   3   4  11       18.77       18.88     0.55 o
   4   4  11       19.57       19.77     0.57 o
   5   4  11       31.39       31.46     0.70 o
   6   4  11        9.67       10.17     1.05 o
   7   4  11        8.54        9.74     1.56 <
   8   4  11       20.87       21.77     0.71 o
   9   4  11        5.38        5.84     9.93 <
  10   4  11       15.97       17.10     0.94 o
  11   4  11       29.78       30.35     0.79 o
  12   4  11       11.52       12.39     1.69 o
  13   4  11       14.93       14.34     1.63 o
   1   5  11       53.16       51.26     1.09 o
   2   5  11        6.07        6.90     2.05 <
   3   5  11        9.28        9.47     1.05 o
   4   5  11        5.57        5.38     2.39 <
   5   5  11       36.98       36.58     0.80 o
   6   5  11       29.23       28.88     0.70 o
   7   5  11       13.38       12.78     0.95 o
   8   5  11       17.10       18.15     0.95 o
   9   5  11        5.73        4.92     3.02 <
  10   5  11        4.94        4.50     5.21 <
  11   5  11       22.30       21.49     0.98 o
  12   5  11        8.49        8.85     3.33 <
   0   6  11        6.38        6.66     2.54 <
   1   6  11        3.29        1.64     4.49 <
   2   6  11       15.58       15.99     0.72 o
   3   6  11       27.76       27.41     0.67 o
   4   6  11       28.26       27.88     0.69 o
   5   6  11        8.92        9.06     1.88 <
   6   6  11       21.75       21.56     0.78 o
   7   6  11        5.21        4.69    17.99 <
   8   6  11       17.12       18.46     1.03 o
   9   6  11       10.71        9.51     1.81 <
  10   6  11       11.54       10.01     2.04 <
   1   7  11        5.46        6.34     4.61 <
   2   7  11       17.09       17.89     0.89 o
   3   7  11        8.24        7.00     2.14 <
   4   7  11        8.25        8.33     1.83 <
   5   7  11        0.00        1.70    36.91 <
   6   7  11        4.25        4.41     6.50 <
   7   7  11        5.96        6.89     6.69 <
   8   7  11        8.76        9.83     4.81 <
   0   8  11       42.66       44.43     1.10 o
   1   8  11       18.95       21.12     1.13 o
   2   8  11       29.05       29.06     0.98 o
   3   8  11       20.06       20.21     1.14 o
   4   8  11        1.79        7.16    13.64 <
   5   8  11       11.60       11.53     3.53 <
   0   0  12       66.58       65.27     1.37 o
   1   0  12       76.17       72.83     1.54 o
   2   0  12       17.49       18.92     0.52 o
   3   0  12       26.97       27.38     0.63 o
   4   0  12       33.16       35.21     0.73 o
   5   0  12        7.20        6.89     1.54 <
   6   0  12       21.64       22.60     0.58 o
   7   0  12       46.29       45.22     0.98 o
   8   0  12       27.36       27.67     0.67 o
   9   0  12       38.22       36.18     0.87 o
  10   0  12       15.33       14.64     1.12 o
  11   0  12       27.78       27.34     0.92 o
  12   0  12       27.30       27.24     1.03 o
  13   0  12       11.39        9.55     2.42 <
  14   0  12        4.85        2.88     5.88 <
   1   1  12       14.56       15.22     0.46 o
   2   1  12        0.00        1.43    28.24 <
   3   1  12       25.83       25.62     0.57 o
   4   1  12        8.96        9.43     0.62 o
   5   1  12       11.77       11.88     0.52 o
   6   1  12       61.66       60.37     1.25 o
   7   1  12        3.96        3.98     7.40 <
   8   1  12        9.06       10.75     0.98 o
   9   1  12       78.63       77.29     1.59 o
  10   1  12        2.41        0.26     7.89 <
  11   1  12       30.25       31.32     0.76 o
  12   1  12       18.69       18.28     0.99 o
  13   1  12       12.63       12.58     1.59 o
  14   1  12        4.05        5.20     5.12 <
   0   2  12       24.74       23.79     0.58 o
   1   2  12        0.00        1.90    19.36 <
   2   2  12       45.77       46.14     0.93 o
   3   2  12       52.50       50.38     1.06 o
   4   2  12        1.90        0.69     2.00 <
   5   2  12       31.71       32.61     0.67 o
   6   2  12        8.97        9.26     0.83 o
   7   2  12        3.41        5.05     2.92 <
   8   2  12       23.98       24.62     0.63 o
   9   2  12       29.93       30.87     0.69 o
  10   2  12       41.68       40.06     0.89 o
  11   2  12        9.65       11.34    48.32 <
  12   2  12       12.96       13.36     1.42 o
  13   2  12        7.20        9.10     2.79 <
  14   2  12       10.76       10.06     2.37 <
   1   3  12        2.02        1.12     3.04 <
   2   3  12       12.86       13.74     0.50 o
   3   3  12       30.91       31.29     0.65 o
   4   3  12        0.00        1.96    37.45 <
   5   3  12        4.76        5.34     1.67 <
   6   3  12       30.12       30.50     0.67 o
   7   3  12        7.53        7.02     1.26 o
   8   3  12        0.00        0.51    26.93 <
   9   3  12       26.06       26.18     0.68 o
  10   3  12        6.77        7.68     1.89 <
  11   3  12        6.61        8.30     4.37 <
  12   3  12       14.18       15.59     1.36 o
  13   3  12        6.05        4.65    13.14 <
   0   4  12        2.02        2.46     3.56 <
   1   4  12       10.38       10.38     0.68 o
   2   4  12        3.32        1.89     2.59 <
   3   4  12       28.99       28.38     0.65 o
   4   4  12        5.73        7.09     2.70 <
   5   4  12       18.18       19.14     0.62 o
   6   4  12        4.62        5.14     3.57 <
   7   4  12        7.92        7.77     7.77 <
   8   4  12       11.26       11.53     1.22 o
   9   4  12       11.43       12.81     1.24 o
  10   4  12       10.30       10.30     1.71 o
  11   4  12       27.92       26.51     0.83 o
  12   4  12       28.11       26.14     0.91 o
   1   5  12        3.10        4.59     3.49 <
   2   5  12       11.60       12.66     0.81 o
   3   5  12       21.50       21.83     0.63 o
   4   5  12       11.55       12.54     0.93 o
   5   5  12        0.00        2.03    22.08 <
   6   5  12       11.05       11.79     1.09 o
   7   5  12       29.64       29.85     0.74 o
   8   5  12        5.11        5.06     3.44 <
   9   5  12       12.17       12.84     1.39 o
  10   5  12        1.73        1.11     9.24 <
  11   5  12       12.45       12.01     1.74 o
   0   6  12        6.43        7.49     3.43 <
   1   6  12        8.23        8.89     1.55 <
   2   6  12        6.44        7.33     7.26 <
   3   6  12        0.00        2.37    27.93 <
   4   6  12       35.59       34.78     0.80 o
   5   6  12       13.91       15.48     1.09 o
   6   6  12       30.30       30.35     0.79 o
   7   6  12       23.42       22.42     0.84 o
   8   6  12        8.96       11.40     2.37 <
   9   6  12       11.38       12.13     1.98 <
  10   6  12        6.27        8.20     8.38 <
   1   7  12       26.98       27.11     0.81 o
   2   7  12       19.80       19.81     0.90 o
   3   7  12       30.34       29.43     0.79 o
   4   7  12       29.17       28.19     0.82 o
   5   7  12       30.52       29.78     0.82 o
   6   7  12        0.00        1.21    37.72 <
   7   7  12        3.79        2.65    22.68 <
   8   7  12        7.14        7.42     6.97 <
   0   8  12       26.39       28.51     1.29 o
   1   8  12       36.88       36.44     0.97 o
   2   8  12        4.47        2.73     6.78 <
   3   8  12        8.99        8.40     3.01 <
   4   8  12       12.79       11.05     2.37 <
   1   1  13       29.63       29.90     0.63 o
   2   1  13        7.92        9.65     0.75 o
   3   1  13        8.28        8.44     0.73 o
   4   1  13       11.83       10.95     0.57 o
   5   1  13       17.17       17.55     0.51 o
   6   1  13       29.22       29.37     0.64 o
   7   1  13       32.28       33.17     0.71 o
   8   1  13       38.15       37.79     0.82 o
   9   1  13       13.92       15.03     0.76 o
  10   1  13       43.80       44.05     0.93 o
  11   1  13        3.38        0.12     3.72 <
  12   1  13        3.32        3.87   117.18 <
  13   1  13        4.22        5.21     8.43 <
  14   1  13       25.01       22.98     1.16 o
   0   2  13       49.00       47.80     1.01 o
   1   2  13        0.00        2.87    39.40 <
   2   2  13       31.44       31.50     0.66 o
   3   2  13       38.84       37.41     0.80 o
   4   2  13       27.92       28.57     0.60 o
   5   2  13        1.30        2.93     6.79 <
   6   2  13        7.68        7.65     1.82 <
   7   2  13        7.94        9.10     1.36 <
   8   2  13       13.56       13.41     0.86 o
   9   2  13        2.49        3.36    26.16 <
  10   2  13        5.28        6.48     2.50 <
  11   2  13       10.43       11.68     1.85 <
  12   2  13       16.78       16.23     1.12 o
  13   2  13        4.88        6.11     4.35 <
  14   2  13        6.76        5.39     5.35 <
   1   3  13       14.76       14.43     0.48 o
   2   3  13       27.27       27.61     0.59 o
   3   3  13       35.42       35.83     0.74 o
   4   3  13       23.91       24.43     0.57 o
   5   3  13       49.28       48.45     1.01 o
   6   3  13        5.87        7.50     2.47 <
   7   3  13       25.33       25.70     0.63 o
   8   3  13        8.46        7.98     1.44 <
   9   3  13        2.14        2.01    44.46 <
  10   3  13       32.31       31.74     0.78 o
  11   3  13        5.28        3.68     3.55 <
  12   3  13       16.95       17.33     1.22 o
  13   3  13        3.05        1.98    12.10 <
   0   4  13       10.57       12.25     1.00 o
   1   4  13       34.13       33.97     0.73 o
   2   4  13        0.00        0.24    50.97 <
   3   4  13       27.92       27.41     0.64 o
   4   4  13        7.48        7.45     1.22 o
   5   4  13       33.10       32.29     0.73 o
   6   4  13       24.69       24.22     0.64 o
   7   4  13       20.41       21.30     0.71 o
   8   4  13        0.63        2.77    47.33 <
   9   4  13        0.00        2.14    32.63 <
  10   4  13        5.43        7.55     5.84 <
  11   4  13       23.33       23.58     0.95 o
  12   4  13        2.24        2.01    11.38 <
   1   5  13       14.62       15.28     0.82 o
   2   5  13        9.94        9.64     1.09 o
   3   5  13       19.28       20.31     0.66 o
   4   5  13       26.60       26.66     0.68 o
   5   5  13        4.48        4.47     5.08 <
   6   5  13       13.83       13.68     0.91 o
   7   5  13       17.81       18.34     0.83 o
   8   5  13        5.61        6.51     3.24 <
   9   5  13        1.64        1.43    26.69 <
  10   5  13        0.00        1.25    29.71 <
  11   5  13       16.82       16.23     1.39 o
   0   6  13        2.17        3.61    13.45 <
   1   6  13       17.79       18.24     0.86 o
   2   6  13        5.83        6.73     3.53 <
   3   6  13        3.55        3.93     3.85 <
   4   6  13        5.05        4.23     8.56 <
   5   6  13       11.25       10.79     1.36 o
   6   6  13        5.16        4.34     3.88 <
   7   6  13       16.56       16.05     1.16 o
   8   6  13        7.09        7.96     9.60 <
   9   6  13       23.44       23.39     1.01 o
   1   7  13        3.85        4.56     5.84 <
   2   7  13        8.09        8.85     2.94 <
   3   7  13       31.79       30.63     0.82 o
   4   7  13        7.14        7.37     2.31 <
   5   7  13       10.33        9.21     1.98 <
   6   7  13        7.84        8.56     3.38 <
   7   7  13        4.81        3.41     6.81 <
   0   8  13       34.64       33.94     1.26 o
   1   8  13        6.98        7.50    17.05 <
   2   8  13        0.00        2.58    54.84 <
   3   8  13        5.95        5.70     6.08 <
   0   0  14       16.87       18.68     0.73 o
   1   0  14       46.35       44.91     0.95 o
   2   0  14        3.35        2.90     3.97 <
   3   0  14       21.07       19.72     0.61 o
   4   0  14       13.64       14.76     0.78 o
   5   0  14       52.28       51.94     1.09 o
   6   0  14        3.89        1.82     2.48 <
   7   0  14       37.02       36.82     0.82 o
   8   0  14       30.79       31.79     0.85 o
   9   0  14       23.29       23.75     0.82 o
  10   0  14       46.06       45.61     1.04 o
  11   0  14       14.94       17.50     1.58 o
  12   0  14        8.63        8.12     4.51 <
  13   0  14        7.97        4.20     3.95 <
  14   0  14        6.77        2.44    14.66 <
   1   1  14        6.66        5.80     1.16 <
   2   1  14       22.60       22.90     0.53 o
   3   1  14       16.68       17.86     0.51 o
   4   1  14        0.00        1.92    19.81 <
   5   1  14        5.11        4.28     3.00 <
   6   1  14       26.63       25.96     0.63 o
   7   1  14       21.19       22.24     0.62 o
   8   1  14       35.42       35.38     0.77 o
   9   1  14        5.23        8.29     2.85 <
  10   1  14       14.08       15.31     0.97 o
  11   1  14        6.78        7.45     2.41 <
  12   1  14       11.10       10.96     1.70 o
  13   1  14        9.28        8.81     5.59 <
  14   1  14        4.96        2.73     5.86 <
   0   2  14       20.78       20.18     0.58 o
   1   2  14       26.05       25.68     0.58 o
   2   2  14        2.88        2.93     6.98 <
   3   2  14        1.34        3.03    13.90 <
   4   2  14       13.74       14.07     0.58 o
   5   2  14       17.04       18.08     0.56 o
   6   2  14       11.32       12.14     0.77 o
   7   2  14       15.12       15.74     0.70 o
   8   2  14       19.17       19.35     0.71 o
   9   2  14        8.97        8.33     1.40 o
  10   2  14        6.92        7.77     2.44 <
  11   2  14        8.32        8.13     2.69 <
  12   2  14        4.82        3.65    14.67 <
  13   2  14       24.56       22.84     1.11 o
   1   3  14       21.98       22.92     0.52 o
   2   3  14       15.55       16.29     0.57 o
   3   3  14       10.65       11.33     0.74 o
   4   3  14        7.45        7.64     1.16 o
   5   3  14       32.60       31.33     0.71 o
   6   3  14        1.92        4.17     4.86 <
   7   3  14       16.96       18.58     0.77 o
   8   3  14        0.00        0.29    26.83 <
   9   3  14       28.36       28.29     0.76 o
  10   3  14        6.36        4.26     2.45 <
  11   3  14       22.62       22.29     0.92 o
  12   3  14        6.54        6.12     6.81 <
  13   3  14        6.25        6.34     6.14 <
   0   4  14       27.15       27.75     0.72 o
   1   4  14        2.93        4.58     3.89 <
   2   4  14       28.25       27.63     0.66 o
   3   4  14       14.10       14.10     0.76 o
   4   4  14       55.68       55.11     1.14 o
   5   4  14        7.03        7.49     1.68 <
   6   4  14        7.84        7.14     1.51 <
   7   4  14        7.83        8.27     1.88 <
   8   4  14       38.15       38.05     0.85 o
   9   4  14        2.57        4.72     5.18 <
  10   4  14        0.00        3.40    27.20 <
  11   4  14        0.00        1.23    32.25 <
  12   4  14        1.48        1.86    48.58 <
   1   5  14       28.40       28.75     0.74 o
   2   5  14        0.00        1.40    22.53 <
   3   5  14       53.26       52.23     1.10 o
   4   5  14       10.21        9.85     1.18 o
   5   5  14       23.73       23.99     0.69 o
   6   5  14       30.89       31.00     0.74 o
   7   5  14        0.00        1.03    48.17 <
   8   5  14        2.81        4.55    11.46 <
   9   5  14        0.00        1.10    34.79 <
  10   5  14        0.00        0.93    42.87 <
  11   5  14        3.71        3.58     8.64 <
   0   6  14        6.37        7.71     4.22 <
   1   6  14       13.49       12.74     1.15 o
   2   6  14        8.77        9.34     2.04 <
   3   6  14        4.80        5.01     8.55 <
   4   6  14        3.30        1.48     3.65 <
   5   6  14       19.67       20.83     0.85 o
   6   6  14        1.45        2.98    12.97 <
   7   6  14        9.76        8.60     4.24 <
   8   6  14       19.99       19.80     1.12 o
   9   6  14        5.71        8.68     4.00 <
   1   7  14        8.50       10.43     2.58 <
   2   7  14       17.70       18.06     1.11 o
   3   7  14        2.74        4.18     5.13 <
   4   7  14       10.70       10.20     1.72 o
   5   7  14       15.73       15.48     1.31 o
   6   7  14       20.14       20.59     1.15 o
   0   8  14        3.99        1.52     9.68 <
   1   1  15       13.45       14.88     0.53 o
   2   1  15       12.12       12.37     0.60 o
   3   1  15       30.60       30.69     0.66 o
   4   1  15        7.24        7.31     1.63 <
   5   1  15        2.32        0.64     3.14 <
   6   1  15       42.42       42.19     0.89 o
   7   1  15       11.43       13.44     0.99 o
   8   1  15       40.66       40.09     0.87 o
   9   1  15       27.93       28.21     0.75 o
  10   1  15       15.35       16.24     0.94 o
  11   1  15       13.70       14.59     1.36 o
  12   1  15        7.60        6.95     2.68 <
  13   1  15        4.69        5.07     5.13 <
   0   2  15       24.39       24.72     0.62 o
   1   2  15       28.46       27.99     0.62 o
   2   2  15       24.36       24.78     0.56 o
   3   2  15       53.58       52.75     1.09 o
   4   2  15       42.76       41.43     0.88 o
   5   2  15        1.41        2.59    35.71 <
   6   2  15        5.45        5.06     4.68 <
   7   2  15       12.24       12.42     0.89 o
   8   2  15        7.43        6.57     2.37 <
   9   2  15       18.91       20.41     0.80 o
  10   2  15        0.00        2.19    64.96 <
  11   2  15        7.02        6.91     3.23 <
  12   2  15       31.72       30.14     0.95 o
  13   2  15        0.00        2.71    45.25 <
   1   3  15       41.99       41.52     0.87 o
   2   3  15       41.34       41.76     0.86 o
   3   3  15        7.14        7.24     1.69 <
   4   3  15       20.90       22.14     0.64 o
   5   3  15       18.78       18.62     0.63 o
   6   3  15       17.62       18.48     0.73 o
   7   3  15        5.85        7.14     2.13 <
   8   3  15       19.65       20.21     0.82 o
   9   3  15       14.90       15.60     1.08 o
  10   3  15        7.23        7.92     3.56 <
  11   3  15       21.99       23.04     1.03 o
  12   3  15        2.86        0.22    11.33 <
   0   4  15        6.40        8.37     2.57 <
   1   4  15        0.95        3.34    19.71 <
   2   4  15       42.89       42.21     0.90 o
   3   4  15        7.79        7.14     2.27 <
   4   4  15       20.57       20.50     0.68 o
   5   4  15       14.46       14.93     0.79 o
   6   4  15       18.55       19.56     0.74 o
   7   4  15        5.72        5.95     2.90 <
   8   4  15       12.05       10.24     1.27 o
   9   4  15        3.91        5.83    11.88 <
  10   4  15       19.10       17.69     1.03 o
  11   4  15        6.81        6.46     3.58 <
   1   5  15       16.67       17.79     0.98 o
   2   5  15        4.23        4.67     2.80 <
   3   5  15       24.34       25.03     0.70 o
   4   5  15       16.99       18.01     0.85 o
   5   5  15       18.87       19.59     0.77 o
   6   5  15       18.28       18.10     0.85 o
   7   5  15        6.25        6.81     2.94 <
   8   5  15       24.42       23.75     0.90 o
   9   5  15       16.73       15.42     1.29 o
  10   5  15       15.34       14.89     1.47 o
   0   6  15        8.46        7.77     4.44 <
   1   6  15       28.29       28.75     0.83 o
   2   6  15       10.98       12.23     1.66 o
   3   6  15        6.90        7.25     3.10 <
   4   6  15       26.01       25.46     0.85 o
   5   6  15        7.52        8.53     2.82 <
   6   6  15       15.00       14.81     1.21 o
   7   6  15        8.89        8.86     3.05 <
   8   6  15       12.29       11.14     2.04 o
   1   7  15        0.00        1.85    40.74 <
   2   7  15        0.00        3.80    29.03 <
   3   7  15        1.22        1.42    20.05 <
   4   7  15        3.07        2.57    11.91 <
   5   7  15        1.26        0.39    15.06 <
   6   7  15       11.75       13.94     2.94 <
   0   0  16       95.61       93.69     1.95 o
   1   0  16       36.06       36.07     0.79 o
   2   0  16       24.89       25.41     0.65 o
   3   0  16        5.00        5.48     4.08 <
   4   0  16       38.28       37.81     0.84 o
   5   0  16       17.65       18.02     0.79 o
   6   0  16        1.45        2.71     8.69 <
   7   0  16       20.98       23.53     0.93 o
   8   0  16        7.60        9.94     2.30 <
   9   0  16       13.44       13.32     1.61 o
  10   0  16       10.34        9.57     2.25 <
  11   0  16        0.00        4.78    32.94 <
  12   0  16        2.45        3.20    19.02 <
  13   0  16        5.99        6.57     4.36 <
   1   1  16       31.20       31.87     0.67 o
   2   1  16        5.08        5.23     1.69 <
   3   1  16       11.34       12.05     0.75 o
   4   1  16       17.05       17.58     0.59 o
   5   1  16       41.78       41.81     0.87 o
   6   1  16        9.42        9.14     1.12 o
   7   1  16       18.09       19.24     0.74 o
   8   1  16       10.44       11.31     1.33 o
   9   1  16       15.99       16.89     1.01 o
  10   1  16       33.28       33.54     0.82 o
  11   1  16       13.43       13.09     1.49 o
  12   1  16        0.00        0.02    32.29 <
  13   1  16        3.26        2.29     9.74 <
   0   2  16       31.47       30.42     0.72 o
   1   2  16       18.12       18.93     0.54 o
   2   2  16       13.00       13.68     0.65 o
   3   2  16       22.07       21.15     0.57 o
   4   2  16       13.42       14.88     0.72 o
   5   2  16       24.87       25.83     0.63 o
   6   2  16       18.50       18.71     0.68 o
   7   2  16       14.54       14.33     0.85 o
   8   2  16       31.56       31.27     0.75 o
   9   2  16        7.82       10.87     1.99 <
  10   2  16        7.79       10.78    22.60 <
  11   2  16        9.62       10.31     2.20 <
  12   2  16        4.92        2.73     6.04 <
   1   3  16       10.80       12.37     0.88 o
   2   3  16       17.80       19.60     0.60 o
   3   3  16       41.48       41.95     0.88 o
   4   3  16       43.82       45.05     0.93 o
   5   3  16       17.47       17.99     0.74 o
   6   3  16        6.86        8.66     4.39 <
   7   3  16        3.38        4.62     4.12 <
   8   3  16       24.65       23.81     0.78 o
   9   3  16       28.30       28.42     0.81 o
  10   3  16       17.37       16.14     1.17 o
  11   3  16        2.26        1.45    51.68 <
  12   3  16        3.21        1.87     7.38 <
   0   4  16        1.67        3.57    12.19 <
   1   4  16       35.83       36.60     0.81 o
   2   4  16        3.32        1.42    13.28 <
   3   4  16        9.43        9.91     1.42 o
   4   4  16       25.33       26.59     0.69 o
   5   4  16       28.18       28.67     0.70 o
   6   4  16        9.12       10.95     1.55 <
   7   4  16        6.67        7.07     2.47 <
   8   4  16       13.85       15.09     1.28 o
   9   4  16        0.84        3.99    81.36 <
  10   4  16        3.74        1.95    23.64 <
  11   4  16        0.00        0.36    35.67 <
   1   5  16       16.69       18.43     1.06 o
   2   5  16       10.53       11.13     1.41 o
   3   5  16       11.03       11.48     1.36 o
   4   5  16        3.16        2.58    18.42 <
   5   5  16       12.66       13.46     1.09 o
   6   5  16        6.19        6.91     2.36 <
   7   5  16       10.98       10.99     1.85 <
   8   5  16        5.49        4.39     7.73 <
   9   5  16        8.12        9.85     3.87 <
  10   5  16       19.42       18.51     2.25 o
   0   6  16       10.22        9.92     2.66 <
   1   6  16        9.24        9.74     3.54 <
   2   6  16        5.83        5.87    13.69 <
   3   6  16        0.00        2.70    27.48 <
   4   6  16       11.53       13.34     1.65 o
   5   6  16        6.61        5.89     3.29 <
   6   6  16        7.46        6.66     2.50 <
   7   6  16       15.56       14.36     1.48 o
   8   6  16        4.59        4.00     5.45 <
   1   7  16        0.00        1.85   193.36 <
   2   7  16       12.15       12.38     1.91 o
   3   7  16        3.66        5.88     6.27 <
   4   7  16        0.00        0.03    38.86 <
   5   7  16        0.00        1.86    44.16 <
   1   1  17       15.32       15.09     0.56 o
   2   1  17       59.81       59.09     1.22 o
   3   1  17        0.00        1.69    54.43 <
   4   1  17        4.42        4.93     1.99 <
   5   1  17        0.00        1.61    22.97 <
   6   1  17       23.84       22.66     0.66 o
   7   1  17       12.55       13.59     1.02 o
   8   1  17       26.83       26.70     0.75 o
   9   1  17       15.74       16.54     1.11 o
  10   1  17       13.42       13.67     1.30 o
  11   1  17       11.49       10.73     1.79 o
  12   1  17        0.00        2.16    60.46 <
   0   2  17       53.81       53.90     1.12 o
   1   2  17       22.05       22.37     0.57 o
   2   2  17        6.96        7.17     1.29 <
   3   2  17        8.15        9.26     1.18 o
   4   2  17        2.81        2.56    18.95 <
   5   2  17       44.46       44.08     0.93 o
   6   2  17        0.00        1.91    29.37 <
   7   2  17       21.61       21.92     0.74 o
   8   2  17        9.86       10.80     1.47 o
   9   2  17       13.40       12.81     1.35 o
  10   2  17        7.05        7.02     2.45 <
  11   2  17        6.05        3.67     3.75 <
  12   2  17        0.00        4.14    35.50 <
   1   3  17       12.97       14.06     0.80 o
   2   3  17        1.97        5.47     4.66 <
   3   3  17       27.30       29.09     0.68 o
   4   3  17       30.97       31.26     0.72 o
   5   3  17       26.02       25.79     0.70 o
   6   3  17        6.46        7.56     1.82 <
   7   3  17        6.22        7.00     2.49 <
   8   3  17       14.22       15.39     1.18 o
   9   3  17       18.41       17.36     1.01 o
  10   3  17        2.45        3.07    16.64 <
  11   3  17        5.30        4.88     4.56 <
   0   4  17       26.71       26.28     0.95 o
   1   4  17        4.06        5.77     3.21 <
   2   4  17       23.96       23.26     0.73 o
   3   4  17       10.91       11.08     1.14 o
   4   4  17       11.76       11.26     1.13 o
   5   4  17       24.82       25.72     0.73 o
   6   4  17        6.10        5.76    35.08 <
   7   4  17       13.05       12.21     1.30 o
   8   4  17       14.86       14.01     1.31 o
   9   4  17        4.38        4.33     5.81 <
  10   4  17       28.38       26.42     0.96 o
   1   5  17        6.41        7.39     2.43 <
   2   5  17        0.00        4.51    35.32 <
   3   5  17       18.35       17.19     0.98 o
   4   5  17       10.08       10.08     1.56 o
   5   5  17       26.50       26.28     0.78 o
   6   5  17       18.48       18.58     1.00 o
   7   5  17        4.51        1.59     4.15 <
   8   5  17        8.91        8.90     2.49 <
   9   5  17       14.60       14.70     1.67 o
   0   6  17       15.47       16.63     1.90 o
   1   6  17        5.64        8.48     7.56 <
   2   6  17       12.47       13.60     1.61 o
   3   6  17        7.87        8.53     2.62 <
   4   6  17       15.98       16.19     1.27 o
   5   6  17        0.00        0.20    32.40 <
   6   6  17       14.37       13.40     1.57 o
   7   6  17        4.28        2.68    13.21 <
   1   7  17        0.00        1.41    52.06 <
   2   7  17        2.47        3.70    38.93 <
   3   7  17       12.37       11.37     2.03 o
   0   0  18       33.78       33.97     0.85 o
   1   0  18        0.55        4.12    13.33 <
   2   0  18       19.69       20.40     0.78 o
   3   0  18       46.86       45.25     1.00 o
   4   0  18       54.41       52.03     1.14 o
   5   0  18        5.22        6.51     2.71 <
   6   0  18       18.27       18.91     1.00 o
   7   0  18       19.41       18.85     1.04 o
   8   0  18       10.79       13.79     1.93 <
   9   0  18       19.13       22.04     1.30 o
  10   0  18        4.21        2.20     9.44 <
  11   0  18        0.00        2.88    42.75 <
  12   0  18       20.35       19.14     2.10 o
   1   1  18       41.26       40.90     0.86 o
   2   1  18       57.98       57.50     1.18 o
   3   1  18        3.79        5.60     3.23 <
   4   1  18       27.63       28.78     0.65 o
   5   1  18        0.45        4.50    34.31 <
   6   1  18       65.46       63.61     1.34 o
   7   1  18        0.00        2.92    29.83 <
   8   1  18        5.12        4.83     3.28 <
   9   1  18        0.00        0.33    27.93 <
  10   1  18        4.30        1.71     3.76 <
  11   1  18        8.41        8.46     2.53 <
  12   1  18        9.07        6.67     3.42 <
   0   2  18       66.83       65.39     1.37 o
   1   2  18        5.38        7.52     7.87 <
   2   2  18       49.94       48.92     1.02 o
   3   2  18        5.13        7.00    12.84 <
   4   2  18       28.96       29.29     0.68 o
   5   2  18        3.32        3.84     8.23 <
   6   2  18       18.00       19.87     0.78 o
   7   2  18       10.20       11.60     1.54 o
   8   2  18        3.83        4.93     6.46 <
   9   2  18       11.42       12.47     1.77 o
  10   2  18        4.24        3.54     4.35 <
  11   2  18        5.78        6.46     4.28 <
   1   3  18       20.48       21.42     0.68 o
   2   3  18        2.24        3.11     5.41 <
   3   3  18        7.04        9.36     1.89 <
   4   3  18       19.29       19.86     0.79 o
   5   3  18        3.54        2.63    32.51 <
   6   3  18        0.00        0.05    24.70 <
   7   3  18       10.21       10.88     1.56 o
   8   3  18       35.93       34.12     0.86 o
   9   3  18        0.00        1.57    35.67 <
  10   3  18       22.17       21.09     1.17 o
  11   3  18        6.12        5.25     3.58 <
   0   4  18       16.46       18.84     1.43 o
   1   4  18       11.73       12.98     1.43 o
   2   4  18       41.86       42.32     0.91 o
   3   4  18       14.67       16.14     0.98 o
   4   4  18        0.00        0.32    37.85 <
   5   4  18        5.92        6.62     2.37 <
   6   4  18        7.80        8.67     2.06 <
   7   4  18        7.11        7.32     2.75 <
   8   4  18        5.88        3.44    50.54 <
   9   4  18        7.51        7.64     2.99 <
  10   4  18        0.00        2.83    55.18 <
   1   5  18        8.21        7.40     4.11 <
   2   5  18        1.45        5.57    39.37 <
   3   5  18        9.34       11.29     2.56 <
   4   5  18       22.99       24.15     0.86 o
   5   5  18        9.40        9.96     1.75 <
   6   5  18        5.74        5.14     8.28 <
   7   5  18       17.60       16.51     1.29 o
   8   5  18        5.41        0.02     4.51 <
   0   6  18        9.36        8.78     3.79 <
   1   6  18        8.09        9.07     7.17 <
   2   6  18        8.77        8.92     2.12 <
   3   6  18       10.36       11.83     2.23 <
   4   6  18        6.29        9.04     5.75 <
   5   6  18        3.08        4.85    74.48 <
   6   6  18        5.30        4.48     5.25 <
   1   1  19       14.66       15.80     0.69 o
   2   1  19       42.77       42.27     0.89 o
   3   1  19        8.09        8.70     1.56 <
   4   1  19       42.65       43.29     0.90 o
   5   1  19       12.04       12.62     0.99 o
   6   1  19       10.09       11.17     1.34 o
   7   1  19        9.80       12.00     1.79 <
   8   1  19        1.52        5.33   120.34 <
   9   1  19        0.00        2.00    33.05 <
  10   1  19        8.03        7.33     2.38 <
  11   1  19        4.47        3.96     5.50 <
   0   2  19       24.13       24.83     0.72 o
   1   2  19        0.00        0.58    20.55 <
   2   2  19       21.78       20.98     0.61 o
   3   2  19       17.33       17.73     0.76 o
   4   2  19       27.94       29.58     0.72 o
   5   2  19        7.25        7.26     1.81 <
   6   2  19        0.00        5.36    24.34 <
   7   2  19       11.30       11.77     1.43 o
   8   2  19       10.57       12.79     1.78 <
   9   2  19       18.12       15.97     1.23 o
  10   2  19       20.31       17.55     1.22 o
  11   2  19        5.87        4.51     8.71 <
   1   3  19       20.96       21.20     0.73 o
   2   3  19       28.24       28.17     0.72 o
   3   3  19        6.52        6.83     5.48 <
   4   3  19        4.83        5.05     5.16 <
   5   3  19       24.90       24.69     0.77 o
   6   3  19        9.85        8.91     1.65 o
   7   3  19       16.37       16.72     1.19 o
   8   3  19       27.85       26.90     0.89 o
   9   3  19        6.24        3.09     3.93 <
  10   3  19       21.52       22.02     1.27 o
   0   4  19       21.22       20.70     1.20 o
   1   4  19       12.31       11.91     1.44 o
   2   4  19        0.00        2.76    35.18 <
   3   4  19        0.00        0.05    38.92 <
   4   4  19        8.47        8.69     1.79 <
   5   4  19       17.84       17.91     1.05 o
   6   4  19        9.39        9.22     2.12 <
   7   4  19        4.84        4.04     4.75 <
   8   4  19       25.68       23.92     1.00 o
   9   4  19        0.00        2.17    34.35 <
   1   5  19        0.00        0.27   129.54 <
   2   5  19        2.68        4.73     9.02 <
   3   5  19       12.01       12.25     1.64 o
   4   5  19        4.88        3.37     6.24 <
   5   5  19       17.53       16.98     1.20 o
   6   5  19       14.14       15.24     1.74 o
   7   5  19        4.05        2.25    33.18 <
   0   6  19        0.00        0.37    38.99 <
   1   6  19       19.26       18.97     1.25 o
   2   6  19        6.02        5.68    26.86 <
   3   6  19       14.83       15.33     1.52 o
   4   6  19       11.71       13.06     1.98 <
   5   6  19       10.33       11.33     3.76 <
   0   0  20      111.52      107.79     2.27 o
   1   0  20       13.95       13.87     1.04 o
   2   0  20       25.17       24.86     0.76 o
   3   0  20       14.06       15.46     1.16 o
   4   0  20       14.50       13.72     1.13 o
   5   0  20       47.81       47.17     1.05 o
   6   0  20       13.00       14.97     1.58 o
   7   0  20       26.68       24.85     1.01 o
   8   0  20       19.58       21.61     1.35 o
   9   0  20        4.92        3.67     9.71 <
  10   0  20        0.00        0.85    38.34 <
  11   0  20       11.60        9.51     4.49 <
   1   1  20       15.92       16.26     0.71 o
   2   1  20       39.13       37.54     0.83 o
   3   1  20       13.89       15.55     0.88 o
   4   1  20        2.65        1.94     4.18 <
   5   1  20       25.00       24.54     0.71 o
   6   1  20        0.00        0.48    22.58 <
   7   1  20        4.71        5.82     3.15 <
   8   1  20       12.97       13.36     1.44 o
   9   1  20        4.10        4.43     7.38 <
  10   1  20        7.25        6.82     5.79 <
  11   1  20       16.35       12.95     2.45 o
   0   2  20        0.00        1.78    50.27 <
   1   2  20        9.28       10.41     1.23 o
   2   2  20        6.74        7.03     2.42 <
   3   2  20        0.00        2.41    47.30 <
   4   2  20        8.15        7.69     1.78 <
   5   2  20       17.51       17.86     0.85 o
   6   2  20        0.00        1.91    26.03 <
   7   2  20        2.90        2.41     4.57 <
   8   2  20        3.63        0.78     4.83 <
   9   2  20        2.24        6.99    10.31 <
  10   2  20       13.58       12.77     2.01 o
   1   3  20        6.00        6.18     3.15 <
   2   3  20        7.91        9.18     1.75 <
   3   3  20       18.18       17.51     0.89 o
   4   3  20       28.68       30.19     0.78 o
   5   3  20       19.75       19.84     0.92 o
   6   3  20        9.07       10.63     2.38 <
   7   3  20       16.66       16.79     1.24 o
   8   3  20       16.13       15.52     1.45 o
   9   3  20        6.15        5.67     5.34 <
   0   4  20        7.76        8.27     3.58 <
   1   4  20       15.59       16.02     1.26 o
   2   4  20       22.06       22.91     0.97 o
   3   4  20        4.52        4.20     4.33 <
   4   4  20        5.21        6.92     6.38 <
   5   4  20        3.55        3.04     4.99 <
   6   4  20       18.54       19.43     1.19 o
   7   4  20       10.80        9.41     2.27 <
   8   4  20       10.89        9.48     2.72 <
   1   5  20        3.42        3.44    75.54 <
   2   5  20        5.91        4.32     4.01 <
   3   5  20        0.00        2.77    29.79 <
   4   5  20       24.43       23.56     1.08 o
   5   5  20        6.30        5.39     5.45 <
   6   5  20        1.67        1.16    17.93 <
   0   6  20       27.10       25.72     1.41 o
   1   6  20       11.02       13.91     2.51 <
   2   6  20       24.00       23.27     1.14 o
   3   6  20        7.06        8.74    28.51 <
   1   1  21       10.44       11.12     1.10 o
   2   1  21       58.35       56.60     1.19 o
   3   1  21        4.75        4.53     4.41 <
   4   1  21       25.69       25.60     0.71 o
   5   1  21        9.09       10.18     1.47 o
   6   1  21       17.34       18.50     0.98 o
   7   1  21        3.13        3.45     6.18 <
   8   1  21        9.52       10.36     2.40 <
   9   1  21        2.39        0.23    19.16 <
  10   1  21        9.50        6.57     3.14 <
   0   2  21       18.04       17.71     1.00 o
   1   2  21       22.61       22.15     0.69 o
   2   2  21       22.14       23.02     0.76 o
   3   2  21        9.65       10.74     1.41 o
   4   2  21       21.72       22.38     0.81 o
   5   2  21        7.88        8.32     2.07 <
   6   2  21       13.55       13.35     1.27 o
   7   2  21       13.37       12.61     1.48 o
   8   2  21        7.22        5.47     3.51 <
   9   2  21        2.00        2.86     8.75 <
   1   3  21       17.17       17.42     1.04 o
   2   3  21        7.30        6.57     4.39 <
   3   3  21       20.97       20.95     0.85 o
   4   3  21        9.12       10.38     2.02 <
   5   3  21        4.64        6.16     7.01 <
   6   3  21       35.53       34.25     0.88 o
   7   3  21        0.00        1.79    45.30 <
   8   3  21        0.00        1.05    45.74 <
   9   3  21        3.77        2.14     7.44 <
   0   4  21       15.81       15.62     1.83 o
   1   4  21        0.00        1.85    38.67 <
   2   4  21       17.52       16.43     1.23 o
   3   4  21        3.56        3.82     8.64 <
   4   4  21       19.78       17.79     1.04 o
   5   4  21       16.32       16.96     1.35 o
   6   4  21        0.32        3.52    29.07 <
   7   4  21        0.00        1.19    45.22 <
   1   5  21       14.45       15.14     1.58 o
   2   5  21       10.44       10.76     2.33 <
   3   5  21        2.28        0.09    41.35 <
   4   5  21       10.20       11.42     3.00 <
   5   5  21       18.63       17.88     1.64 o
   0   0  22        5.11        4.92     3.73 <
   1   0  22        6.86        5.75     3.29 <
   2   0  22       29.38       27.83     0.82 o
   3   0  22        8.37        9.64     2.78 <
   4   0  22       40.02       38.53     0.95 o
   5   0  22       21.36       20.92     1.09 o
   6   0  22        0.00        3.34    52.35 <
   7   0  22        5.02        3.10     5.48 <
   8   0  22        4.93        7.41    22.97 <
   9   0  22       26.81       22.73     1.64 o
   1   1  22        5.39        6.01     3.13 <
   2   1  22        3.02        1.80     6.80 <
   3   1  22        2.10        2.23    16.92 <
   4   1  22        4.74        2.92     2.98 <
   5   1  22       13.99       12.31     1.15 o
   6   1  22        3.89        1.91    13.76 <
   7   1  22        6.49        6.82     3.55 <
   8   1  22        5.98        3.24     2.72 <
   9   1  22        0.00        2.35   125.07 <
   0   2  22       22.44       22.76     0.92 o
   1   2  22       17.08       16.38     0.93 o
   2   2  22       20.96       20.06     0.83 o
   3   2  22        2.02        3.78     5.90 <
   4   2  22       23.59       21.62     0.80 o
   5   2  22        7.09        5.87     5.47 <
   6   2  22        6.72        9.16     5.67 <
   7   2  22        5.35        7.26     5.46 <
   8   2  22       26.21       24.28     1.03 o
   9   2  22        6.02        6.02     4.68 <
   1   3  22       18.75       19.45     1.06 o
   2   3  22       19.81       19.10     0.94 o
   3   3  22       16.19       16.25     1.14 o
   4   3  22       18.40       17.98     1.13 o
   5   3  22        4.46        6.37     4.51 <
   6   3  22       12.37       14.27     1.64 o
   7   3  22        4.92        5.81    12.23 <
   8   3  22        7.90        8.40     4.65 <
   0   4  22        3.15        1.62    10.42 <
   1   4  22        1.38        3.59    16.25 <
   2   4  22       11.33       10.89     2.11 <
   3   4  22        8.98        9.74     2.65 <
   4   4  22        3.55        5.87   130.55 <
   5   4  22        5.73        7.33     3.39 <
   6   4  22        6.93        6.93     3.87 <
   1   5  22        5.90        4.77    20.16 <
   2   5  22        9.22        9.50     7.64 <
   3   5  22       15.33       15.43     1.73 o
   4   5  22        3.73        4.68    15.18 <
   1   1  23        2.12        3.59     8.44 <
   2   1  23       19.85       19.20     0.81 o
   3   1  23       12.22       12.96     1.20 o
   4   1  23       19.26       19.73     0.91 o
   5   1  23        4.91        5.13    11.68 <
   6   1  23        0.00        1.90    26.65 <
   7   1  23        2.51        4.19    33.31 <
   8   1  23        3.26        2.14     6.42 <
   0   2  23       29.67       29.36     1.00 o
   1   2  23       12.16       11.77     1.27 o
   2   2  23        1.38        4.50    15.67 <
   3   2  23        3.49        4.46     5.27 <
   4   2  23       11.30       11.69     1.52 o
   5   2  23       15.66       14.72     1.23 o
   6   2  23        2.59        3.63     8.33 <
   7   2  23        7.20        6.53     6.65 <
   8   2  23        6.59        3.84     8.54 <
   1   3  23       25.81       25.16     0.95 o
   2   3  23       13.58       15.12     1.54 o
   3   3  23       13.80       13.28     1.51 o
   4   3  23        5.68        6.71     9.09 <
   5   3  23       15.96       16.89     1.49 o
   6   3  23        7.99        8.50     5.37 <
   7   3  23        8.90        6.87     5.08 <
   0   4  23       17.95       15.91     1.94 o
   1   4  23       16.83       15.50     1.45 o
   2   4  23        7.92        8.25     3.14 <
   3   4  23       19.97       19.22     1.33 o
   4   4  23       13.15       13.08     2.06 o
   5   4  23        5.52        2.35    14.59 <
   0   0  24       14.03       14.51     1.93 o
   1   0  24        4.92        6.35     3.15 <
   2   0  24       11.95       10.74     1.70 o
   3   0  24       14.25       13.51     1.55 o
   4   0  24        6.55        7.97     8.85 <
   5   0  24       12.37       11.06     2.07 o
   6   0  24       16.51       15.63     1.69 o
   7   0  24       20.79       19.32     1.62 o
   1   1  24        3.02        1.25     4.59 <
   2   1  24       11.73       11.57     1.32 o
   3   1  24        2.51        0.15     6.49 <
   4   1  24       17.40       16.33     1.08 o
   5   1  24        3.83        1.55    30.48 <
   6   1  24       31.05       27.25     0.96 o
   7   1  24        0.00        1.28    42.19 <
   0   2  24        7.42        8.06     3.60 <
   1   2  24        7.08        7.04     2.86 <
   2   2  24        9.54        8.03     3.04 <
   3   2  24        3.26        3.25     9.64 <
   4   2  24        8.06        6.50     7.05 <
   5   2  24       22.62       21.43     1.05 o
   6   2  24       11.84        9.74     2.19 <
   7   2  24        4.85        1.42    25.55 <
   1   3  24        6.24        5.53     2.94 <
   2   3  24       18.54       18.74     1.35 o
   3   3  24        6.34        5.93     6.23 <
   4   3  24        4.65        5.91     7.76 <
   5   3  24       20.91       20.46     1.33 o
   0   4  24       15.21       12.05     2.43 o
   1   4  24       17.49       15.27     1.52 o
   2   4  24        7.18        9.17     4.59 <
   3   4  24        1.58        0.70     9.39 <
   1   1  25        0.00        0.65    27.39 <
   2   1  25        5.18        5.14     4.42 <
   3   1  25        5.43        7.28     3.59 <
   4   1  25        0.00        3.13    29.50 <
   5   1  25        4.18        6.01     6.35 <
   6   1  25        9.73        8.00     2.56 <
   0   2  25       22.48       20.32     1.55 o
   1   2  25       26.28       23.20     1.09 o
   2   2  25       12.04        9.85     1.90 o
   3   2  25        2.92        1.65     7.46 <
   4   2  25       18.53       16.63     1.30 o
   5   2  25       12.35       11.54     2.08 <
   1   3  25       19.66       18.70     1.39 o
   2   3  25       22.57       20.75     1.24 o
   3   3  25       26.93       26.00     1.19 o
   0   0  26        0.00        0.50    35.78 <
   1   0  26       10.18        7.33     2.57 <
   2   0  26        4.79        4.67     7.65 <
   3   0  26        9.28        6.73     2.72 <
   4   0  26       11.23        8.35     2.52 <
   5   0  26        0.45        3.73    88.91 <
   1   1  26        0.00        1.23    72.04 <
   2   1  26       20.06       17.60     1.14 o
   3   1  26        7.52        8.28    82.94 <
   4   1  26        7.25        6.42     4.90 <
   0   2  26        7.75        4.66     5.22 <
   1   2  26        0.00        2.15   215.02 <
   2   2  26        3.85        4.98     6.39 <
   3   2  26        0.00        0.15    47.62 <
   1   1  27       11.47       11.91     2.53 <
